# Supplementary material for: Effect of Shear Stress on Pseudomonas aeruginosa Isolated from the Cystic Fibrosis Lung
Source: mBio. 2016 Aug 2;7(4):e00813-16. doi: 10.1128/mBio.00813-16 (PMC4981712; doi:10.1128/mBio.00813-16)
Supplement: Table S1 — Overview of the RNA sequencing results for all coding sequences (CDS) and small RNA genes annotated in P. aeruginosa CF_PA39. [file mbo004162926sd1.xlsx]

## Sheet: Blad1
GeneID	ContigID	GeneName	type	start	end	strand	Gene	Product	Function	Operon	Literature	Regulon	FC (LS vs HS)	logFC (HS vs LS)	logCPM	PValue	FDR	length	HS1	HS2	HS3	LS1	LS2	LS3	Notes
PA39_500004	50	PA39_500004	CDS	2823	4031	-1	PA0036 (trpB)	Tryptophan synthase beta chain (EC 4.2.1.20)	Tryptophan biosynthesis; Amino acid transport and metabolism	PA0036 (trpB)-PA0035 (trpA)	Upregulated in vivo (CF sputum) vs in vitro Son et al., 2007; Downregulated in CF sputum vs glucose Palmer et al., 2005; downregulated in both CF-sputum containing medium and ASMDM vs glucose Fung et al, 2010		2.89467	-1.5334	8.99517	4.73704e-48	2.76643e-44	1209	212.529	223.127	220.526	561.742	592.221	717.15
PA39_430005	43	PA39_430005	CDS	5655	6248	-1	PA5374 (betI)	HTH-type transcriptional regulator BetI	Transcriptional regulation; Glycine betaine biosynthetic process from choline; Stress response	PA5374 (betI)-PA5372 (betA)	Upregulated in chronic infection vs planktonic mode Bielecki et al., 2013; Downregulated in non-clonal isolate biofilm vs PAO1 biofilm (Manos et al., 2008); Upregulated in vivo (CF sputum) vs in vitro Son et al., 2007; Upregulated in PAO1 grown in phosphatidylcholine vs citrate Son et al., 2007		2.84572	-1.5088	8.27148	2.74433e-46	8.01345e-43	594	214.642	212.795	391.469	890.403	652.536	745.878
PA39_530024	53	PA39_530024	CDS	20815	20976	1	IR PA0049-PA0050;partially overlapping PA0049	FIG00953307: hypothetical protein	Unknown				2.72827	-1.44799	-1.1011	0.0021859	0.011842	162	1.68785	1.38056	0.952006	4.16364	2.73809	4.00384
PA39_500005	50	PA39_500005	CDS	4028	4834	-1	PA0035 (trpA)	Tryptophan synthase alpha chain (EC 4.2.1.20)	Tryptophan biosynthesis; Amino acid transport and metabolism	PA0036 (trpB)-PA0035 (trpA)	Upregulated in vivo (CF sputum) vs in vitro Son et al., 2007; Downregulated in CF sputum vs glucose Palmer et al., 2005; downregulated in both CF-sputum containing medium and ASMDM vs glucose Fung et al, 2010		2.4093	-1.26861	8.29311	1.29876e-33	1.89619e-30	807	231.563	243.097	215.571	468.374	569.44	598.253
PA39_160015	16	PA39_160015	CDS	14338	15843	-1	PA1282	Permeases of the major facilitator superfamily	Carbohydrate transport and metabolism		Upregulated in vivo (CF sputum) vs in vitro Son et al., 2007		2.37163	-1.24588	6.32987	7.67329e-31	7.46867e-28	1506	28.998	32.0527	34.8952	81.9063	67.4485	74.2225
PA39_100060	10	PA39_100060	CDS	70282	71766	1	PA3584 (glpD)	glycerol-3-phosphate dehydrogenase	Glycerol metabolism; Energy production and conversion		Upregulated in chronic infection vs planktonic mode Bielecki et al., 2013; Upregulated in CF sputum isolate pool vs PAO1 when both grown in vitro in 20 mM citrate (constitutively expressed); Son et al., 2007; Upregulated in PAO1 grown in phosphatidylcholine vs citrate Son et al., 2007		2.29063	-1.19574	7.53474	9.20079e-30	7.67609e-27	1485	63.7087	68.3002	97.8056	203.999	142.181	170.898
PA39_430004	43	PA39_430004	CDS	4122	5594	-1	PA5373 (betB)	Betaine aldehyde dehydrogenase (EC 1.2.1.8)	Glycine betaine biosynthetic process from choline; Stress response	PA5374 (betI)-PA5372 (betA)	Upregulated in chronic infection vs planktonic mode Bielecki et al., 2013; Upregulated in vivo (CF sputum) vs in vitro Son et al., 2007; Upregulated in PAO1 grown in phosphatidylcholine vs citrate Son et al., 2007		2.24554	-1.16706	9.0146	4.79619e-29	3.50122e-26	1473	169.559	186.275	299.812	517.444	412.352	517.224
PA39_070083	7	PA39_070083	CDS	80039	80479	1	PA0523 (norC)	Nitric-oxide reductase subunit C (EC 1.7.99.7)	Denitrification (anaerobic respiration)	PA0523 (norC)-PA0525 (norD)	Upregulated in vivo (CF sputum) vs in vitro; Son et al., 2007; Upregulated (>10-fold) in iron-limiting versus iron-replete conditions in a mucA mutant; Wiens et al., 2014		2.21309	-1.14606	3.78755	3.01177e-19	6.76489e-17	441	13.9949	15.2144	30.163	46.2674	29.8395	52.3604
PA39_070147	7	PA39_070147	CDS	142873	143088	-1	PA0579 (rpsU)	SSU ribosomal protein S21p	Translation, ribosomal structure and biogenesis	PA0579 (rpsU)-PA0578	Upregulated in vivo (CF sputum) vs in vitro Son et al., 2007; Downregulated in both parA and parB mutants vs WT P. aeruginosa strain PAO1161; Bartosik et al., 2014		2.17277	-1.11954	7.39009	2.72736e-26	1.32731e-23	216	497.133	452.652	528.542	1217.47	1007.27	931.492
PA39_110138	11	PA39_110138	CDS	140894	142165	-1	PA2114	Sialic acid transporter (permease) NanT	Carbohydrate transport and metabolism	PA2114-PA2110	Downregulated when PAO1 grown anaerobically with nitrate versus aerobically with nitrate in both midexponential and early stationary growth phases; Filiatrault et al., 2005; Upregulated when PAO1 grown aerobically with nitrate versus without nitrate in early stationary phase; Filiatrault et al., 2005		1.99374	-0.995479	3.91143	1.61501e-15	1.59859e-13	1272	7.46226	6.41766	9.94217	18.2282	13.3675	15.3657
PA39_820003	82	PA39_820003	CDS	1563	1781	1	PÄ2619 (infA)	Translation initiation factor 1	Translation, ribosomal structure and biogenesis		Upregulated in vivo (CF sputum) vs in vitro Son et al., 2007		1.9922	-0.994366	6.68744	9.83162e-21	3.37745e-18	219	290.02	293.436	367.605	705.309	591.089	564.705
PA39_180047	18	PA39_180047	CDS	45163	45621	-1	PA4746	FIG000325: clustered with transcription termination protein NusA	Unknown	PA4746-PA4744 (infB)			1.97244	-0.979979	6.36593	7.00792e-20	1.86028e-17	459	118.972	111.501	135.157	233.654	220.335	256.057
PA39_100056	10	PA39_100056	CDS	65857	66327	-1	PA3580	Cys-tRNA(Pro) deacylase YbaK	Unknown	PA3580-PA3579			1.95099	-0.964207	4.43406	4.80472e-16	5.57575e-14	471	29.8561	28.2532	36.1004	54.956	59.488	66.0097
PA39_460011	46	PA39_460011	CDS	9672	10628	-1	PA2975 (rluC)	Ribosomal large subunit pseudouridine synthase C(EC 4.2.1.70)	Translation, ribosomal structure and biogenesis	PA2975 (rluC)-PA2973	Upregulated in vivo (CF sputum) vs in vitro Son et al., 2007		1.94561	-0.960223	8.3822	3.29294e-20	1.01215e-17	957	229.717	252.63	234.601	443.858	431.442	496.305
PA39_020103	2	PA39_020103	CDS	104684	106831	1	PA3391 (nosR)	Nitrous oxide reductase maturation protein NosR	Denitrification (anaerobic respiration)	PA3391 (nosR)-PA3396(nosL)	Upregulated when PAO1 grown aerobically with nitrate versus without nitrate in early stationary phase; Filiatrault et al., 2005; Upregulated in non-CF and CF LES isolates vs PAO1 isolate Salunkhe et al., 2005		1.94454	-0.959428	5.26828	1.05311e-17	1.70838e-15	2148	10.8384	11.4186	14.7368	23.2373	18.2412	29.19
exp_SPA0071	56	exp_SPA0071	sRNA	15712	15912	1	-						1.94014	-0.956164	7.1305	1.43638e-19	3.49518e-17	201	465.437	418.187	549.378	911.93	869.485	956.259
PA39_020003	2	PA39_020003	CDS	2913	3497	1	PA3489	Electron transport complex protein RnfA	Energy production and conversion	PA3489-PA3495 (nth)			1.91063	-0.934048	4.49966	1.82932e-15	1.78053e-13	585	26.5085	27.2077	26.7587	51.453	43.8515	55.8073
PA39_070146	7	PA39_070146	CDS	142354	142803	-1	PA0578	Transamidase GatB domain protein	Unknown	PA0579 (rpsU)-PA0578			1.90905	-0.932857	6.03924	6.43569e-18	1.07384e-15	450	95.3106	98.158	110.271	217.155	171.185	181.998
PA39_180038	18	PA39_180038	CDS	38193	38507	1	PA4753	FIG004454: RNA binding protein	Unknown				1.87933	-0.910221	5.95531	5.05488e-17	7.56936e-15	315	140.002	122.949	150.308	257.224	243.611	264.116
PA39_010033	1	PA39_010033	CDS	42308	43192	1	PA4670 (prs)	Ribose-phosphate pyrophosphokinase (EC 2.7.6.1)	Nucleotide transport and metabolism	PA4667-PA4670 (prs)	Downregulated when PAO1 grown aerobically with nitrate versus without nitrate in early stationary phase; Filiatrault et al., 2005; Upregulated in vivo (CF sputum) vs in vitro Son et al., 2007		1.87106	-0.903858	8.0509	4.81974e-18	8.52948e-16	885	218.746	190.125	221.186	459.009	349.844	350.427
PA39_010317	1	PA39_010317	CDS	344056	344190	1	IR PA4403-PA4404	FIG00955101: hypothetical protein	Unknown				1.85781	-0.893603	4.83601	6.55124e-15	5.62322e-13	135	137.15	141.37	170.219	236.703	279.832	301.409
PA39_070180	7	PA39_070180	CDS	178278	178478	1	PA0612 (ptrB)	FIG00957497: hypothetical protein	Transcriptional regulation	PA0612 (ptrB)-PA0613	Downregulated in AES-1 vs PAO1 in biofilm cells and planktonic AES-1 vs non-clonal P. aeruginosa CF strain; Manos et al., 2008; Upregulated in both parA and parB mutants vs WT P. aeruginosa strain PAO1161; Bartosik et al., 2014		1.85581	-0.892048	4.21674	1.56448e-13	1.05018e-11	201	59.6614	73.6231	63.3013	123.324	100.042	134.457
PA39_100057	10	PA39_100057	CDS	66592	67431	1	PA3581 (glpF)	Glycerol uptake facilitator protein	Glycerol metabolism	PA3581 (glpF)-PA3582 (glpK)	Upregulated in CF sputum isolate pool vs PAO1 when both grown in vitro in 20 mM citrate (constitutively expressed); Son et al., 2007; Upregulated in PAO1 grown in phosphatidylcholine vs citrate Son et al., 2007		1.84334	-0.882321	5.99111	3.72902e-16	4.53698e-14	840	48.3156	51.2534	61.5982	107.299	85.8097	99.0435
PA39_020017	2	PA39_020017	CDS	17269	17850	1	PA3472	NLP/P60 family protein	Cell wall/membrane/envelope biogenesis				1.83939	-0.879224	6.7964	1.12332e-16	1.52562e-14	582	120.809	126.684	159.392	266.848	247.698	219.922
PA39_100024	10	PA39_100024	CDS	28698	29348	1	PA3550 (algF)	Alginate o-acetyltransferase AlgF	Alginate biosynthesis	PA3540 (algD)-PA3551 (algA)	Upregulated in CF sputum isolate pool vs PAO1 when both grown in vitro in 20 mM citrate (constitutively expressed); Son et al., 2007		1.83009	-0.871915	5.32797	4.28539e-15	3.91042e-13	651	44.702	40.0236	46.7294	87.422	77.5623	72.2019
PA39_620010	62	PA39_620010	CDS	8524	9447	-1	PA3519	FIG00954362: hypothetical protein	Unknown	PA3519-PA3515			1.82756	-0.869915	6.03203	8.63259e-16	9.16625e-14	924	46.6289	50.386	54.5796	96.176	84.3295	91.8178
PA39_640011	64	PA39_640011	CDS	14897	15115	-1	PA4276 (secE)	Preprotein translocase subunit SecE (TC 3.A.5.1.1)	Intracellular trafficking, secretion, and vesicular transport; Stress response	PA4276.1 (tRNA-Trp)-PA4275 (nusG)	Downregulated in both parA and parB mutants vs WT P. aeruginosa strain PAO1161; Bartosik et al., 2014		1.82348	-0.866693	7.71534	1.24531e-16	1.65286e-14	219	757.512	651.039	642.604	1293.58	1190.62	1199.11
PA39_010153	1	PA39_010153	CDS	167892	168167	1	PA4563 (rpsT)	SSU ribosomal protein S20p	Translation, ribosomal structure and biogenesis		Upregulated in vivo (CF sputum) vs in vitro Son et al., 2007		1.8217	-0.865285	6.5645	4.86923e-16	5.57575e-14	276	250.929	222.841	260.255	444.174	430.713	441.658
PA39_110140	11	PA39_110140	CDS	143452	144195	-1	PA2112	Lactam utilization protein LamB	Unknown	PA2114-PA2110	Downregulated when PAO1 grown anaerobically with nitrate versus aerobically with nitrate in midexponential growth phase; Filiatrault et al., 2005; Upregulated when PAO1 grown aerobically with nitrate versus without nitrate in mid exponential phase; Filiatrault et al., 2005		1.81027	-0.856202	2.98309	9.80463e-10	3.97632e-08	744	6.7728	7.81576	8.08437	16.2054	12.5201	12.2052
PA39_090144	9	PA39_090144	CDS	148262	148630	-1	PA1541	Spermidine export protein MdtJ	Inorganic ion transport and metabolism	PA1540-PA1541	Upregulated (10-fold) in vivo (CF sputum) vs in vitro Son et al., 2007; Upregulated when PAO1 grown in presence with human airway epithelial cells after 4h (Frisk et al., 2004); Upregulated when P. aeruginosa biofilms grown on cystic fibrosis-derived airway epithelial cells were treated with tobramycin (Anderson et al., 2008)		1.80894	-0.855143	6.84087	7.52187e-16	8.13476e-14	369	231.618	238.905	199.05	375.87	354.816	462.297
PA39_220106	22	PA39_220106	CDS	83734	85404	-1	PA2840	Cold-shock DEAD-box protein A	Replication, recombination and repair				1.80837	-0.854686	7.58021	3.52484e-16	4.37981e-14	1671	86.7025	80.3056	79.3506	156.265	138.212	143.905
PA39_100004	10	PA39_100004	CDS	2059	3210	-1	PA3532	FIG00954934: hypothetical protein	Carbohydrate transport and metabolism				1.80803	-0.854415	5.76803	4.74533e-15	4.1989e-13	1152	33.0939	35.3985	33.402	65.5041	55.7029	59.9825
PA39_010237	1	PA39_010237	CDS	266948	267985	-1	PA4481 (mreB)	Rod shape-determining protein MreB	Cell cycle control, cell division, chromosome partitioning	PA4481 (mreB)-PA4479 (mreD)	Upregulated in vivo (CF sputum) vs in vitro Son et al., 2007; Upregulated in chronic infection vs planktonic mode Bielecki et al., 2013; Downregulated in both parA and parB mutants vs WT P. aeruginosa strain PAO1161; Bartosik et al., 2014		1.79594	-0.844741	7.92313	5.94542e-16	6.67717e-14	1038	172.504	163.788	169.083	331.244	288.164	272.238
PA39_220107	22	PA39_220107	CDS	85453	85611	1	IR PA2840-PA2841	hypothetical protein	Unknown				1.79382	-0.843034	3.71298	4.32906e-11	2.3409e-09	159	60.6808	60.0154	58.1981	83.7834	114.845	115.31
PA39_180025	18	PA39_180025	CDS	24419	24775	1	PA4765 (omlA)	Outer membrane lipoprotein SmpA, a component of the essential YaeT outer-membrane protein assembly complex	Cell wall/membrane/envelope biogenesis		Upregulated in CF sputum isolate pool vs PAO1 when both grown in vitro in 20 mM citrate (constitutively expressed); Son et al., 2007		1.79369	-0.842933	5.72919	1.20857e-14	9.5672e-13	357	101.976	98.0431	121.393	204.998	174.156	188.349
PA39_010171	1	PA39_010171	CDS	187841	188866	1	PA4545 (comL)	Probable component of the lipoprotein assembly complex (forms a complex with YaeT, YfgL, and NlpB)	Cell wall/membrane/envelope biogenesis				1.78946	-0.839528	6.13991	6.54173e-15	5.62322e-13	1026	50.0645	46.5395	52.1975	100.174	76.2341	85.8507
PA39_110135	11	PA39_110135	CDS	138782	139579	1	PA2116	FIG00957971: hypothetical protein	Unknown				1.78335	-0.834589	3.35643	3.82045e-10	1.64055e-08	798	9.15356	9.48228	9.18005	16.588	15.8418	16.4729
exp_SPA0102	2	exp_SPA0102	sRNA	351400	351700	1	-						1.7801	-0.831954	8.06146	1.49744e-15	1.50776e-13	301	690.653	584.019	651.997	1180.67	1103.77	1092.24
PA39_100050	10	PA39_100050	CDS	58639	58836	-1	IR PA3574 (nalD) and (PA3575); partially overlapping PA3574 (nalD)	Copper chaperone	Unknown				1.77543	-0.828171	8.1228	1.95517e-15	1.84165e-13	198	961.944	1111.85	1000.71	1750.57	1635.76	1979.93
PA39_020016	2	PA39_020016	CDS	16346	17248	-1	PA3473	Protein rarD	Unknown	PA3474-PA3473	Downregulated in both parA and parB mutants vs WT P. aeruginosa strain PAO1161; Bartosik et al., 2014		1.76919	-0.823091	5.77123	4.51847e-14	3.21804e-12	903	44.815	40.5362	46.5407	80.9523	71.8816	77.0013
PA39_170014	17	PA39_170014	CDS	15849	16688	1	PA0155 (pcaR)	Pca regulon regulatory protein PcaR	Transcriptional regulation; Aromatic compound catabolism				1.76616	-0.820619	5.43519	1.20406e-13	8.17643e-12	840	33.342	40.4702	39.107	63.7371	61.6949	70.3188
PA39_100049	10	PA39_100049	CDS	58022	58660	1	PA3574 (nalD)	Transcription repressor of multidrug efflux pumpacrAB operon, TetR (AcrR) family	Transcriptional regulation; Antibiotic resistance and susceptibility		Upregulated (>10-fold) in vivo (CF sputum) vs in vitro Son et al., 2007		1.76034	-0.815853	9.54427	3.14363e-15	2.9141e-13	639	731.78	881.713	954.01	1399.69	1308.84	1738.45
PA39_300015	30	PA39_300015	CDS	15047	15355	-1	PA2358	FIG00956603: hypothetical protein	Unknown		PA2358 downregulated when PAO1 grown aerobically with nitrate versus without nitrate in mid exponential phase; Filiatrault et al., 2005		1.75216	-0.809133	0.183495	0.0048172	0.0220301	309	3.41316	3.37769	0.873442	4.36576	4.06725	4.75796
PA39_080153	8	PA39_080153	CDS	177484	177816	1	PA2637 (nuoA)	NADH ubiquinone oxidoreductase chain A (EC 1.6.5.3)	Energy production and conversion	PA2637 (nuoA)-PA2649 (nuoN)	Upregulated in vivo (CF sputum) vs in vitro Son et al., 2007; Upregulated in non-CF vs CF LES isolate Salunkhe et al., 2005; Upregulated when P. aeruginosa PAO1 was grown in ASM in hypoxic vs aerobic conditions; Eichner et al., 2014		1.74783	-0.805567	7.26646	1.87354e-14	1.40343e-12	333	331.966	337.156	348.859	549.431	612.739	586.162
PA39_400016	40	PA39_400016	CDS	14486	15910	1	PA5429 (aspA)	Aspartate ammonia-lyase (EC 4.3.1.1)	Amino acid transport and metabolism		Upregulated in CF sputum isolate pool vs PAO1 when both grown in vitro in 20 mM citrate (constitutively expressed); Son et al., 2007; downregulated in AES-1 and non-clonal isolate biofilms vs planktonic stage; Manos et al., 2008.		1.74768	-0.805442	8.83954	8.15484e-15	6.80347e-13	1425	211.207	240.235	257.583	433.934	353.922	429.623
PA39_410004	41	PA39_410004	CDS	2303	2416	-1	IR PA4135-PA4136; partially overlapping both genes	FIG00957007: hypothetical protein	Unknown				1.74573	-0.803834	-1.9633	0.36501	0.540893	114	0	0.980926	2.36749	0	1.29699	3.4138
PA39_150033	15	PA39_150033	CDS	42800	43291	1	PA5053 (hslV)	ATP-dependent protease HslV (EC 3.4.25.-)	Posttranslational modification, protein turnover, chaperones; Stress response	PA5053 (hslV)-PA5054 (hslU)	Upregulated in vivo (CF sputum) vs in vitro Son et al., 2007; Upregulated in PAO1 grown in low shear modelled microgravity vs normal gravity control in LB medium; Crabbé et al., 2010	Stress	1.74189	-0.800655	8.707	1.22866e-14	9.5672e-13	492	571.079	641.406	664.703	1024.27	982.105	1210.5
PA39_020097	2	PA39_020097	CDS	98315	99091	-1	PA3397 (fpr)	Ferredoxin--NADP(+) reductase (EC 1.18.1.2)	Energy production and conversion		Necessary for the release of iron from BfrA (a ferritin) and BfrB (bacterioferritin); Weeratunga et al., 2009		1.73305	-0.793314	9.1278	1.87444e-14	1.40343e-12	777	465.121	494.7	635.607	937.976	797.417	984.313
PA39_370023	37	PA39_370023	CDS	21977	22141	1	IR PA0235- PA0236	hypothetical protein	Unknown				1.73288	-0.793174	0.19811	0.00802524	0.0331218	165	4.49802	6.09958	4.20613	5.62091	7.61686	10.7448
PA39_640010	64	PA39_640010	CDS	14354	14833	-1	PA4275 (nusG)	Transcription antitermination protein NusG	Transcriptional regulation	PA4276.1 (tRNA-Trp)-PA4275 (nusG)	Upregulated in vivo (CF sputum) vs in vitro Son et al., 2007; Downregulated in both parA and parB mutants vs WT P. aeruginosa strain PAO1161; Bartosik et al., 2014		1.72326	-0.785141	8.99139	3.5348e-14	2.54855e-12	480	835.188	742.553	773.695	1397.5	1262.48	1329.31
PA39_400026	40	PA39_400026	CDS	26398	27279	-1	PA5438	Phosphogluconate repressor HexR, RpiR family	Transcriptional regulation				1.72026	-0.782628	8.29672	5.39865e-14	3.79857e-12	882	265.017	270.182	257.872	439.731	412.305	491.148
PA39_400025	40	PA39_400025	CDS	26076	26291	-1	IR PA5437-PA5438; partially overlapping PA5437	FIG00955016: hypothetical protein	Unknown		PA5437 upregulated in vivo (CF sputum) vs in vitro; Son et al., 2007		1.71612	-0.77915	4.83543	1.00197e-11	6.03247e-10	216	90.7823	99.0554	104.959	161.992	153.675	181.174
PA39_110016	11	PA39_110016	CDS	14433	14783	1	PA2277 (arsR)	Arsenical resistance operon repressor	Transcriptional regulation; Inorganic ion transport and metabolism	PA2277 (arsR)-PA2280			1.71189	-0.77559	4.18909	1.58228e-10	7.27598e-09	351	33.9425	40.1425	42.291	50.9245	70.5584	73.1778
PA39_060171	6	PA39_060171	CDS	175975	176367	1	PA3967	Coproporphyrinogen III oxidase and related Fe-S oxidoreductases	Energy production and conversion		Downregulated in phrS overexpression mutant in stationary growth phase (low oxygen); Sonnleitner et al., 2011		1.70789	-0.772217	4.1195	2.08207e-10	9.42582e-09	393	32.3029	29.0234	37.1827	57.9254	52.2954	55.6747
PA39_010148	1	PA39_010148	CDS	164205	164516	-1	PA4568 (rplU)	LSU ribosomal protein L21p	Translation, ribosomal structure and biogenesis	PA4568 (rplU)-PA4567 (rpmA)	Upregulated in vivo (CF sputum) vs in vitro Son et al., 2007		1.70566	-0.770333	8.9525	1.05002e-13	7.21427e-12	312	1280.52	1154.57	1109.36	2090.28	1869.77	1992.15
PA39_240079	24	PA39_240079	CDS	79269	79796	1	PA1867 (xphA)	General secretion pathway protein C	Type II secretion system; Intracellular trafficking, secretion, and vesicular transport	PA1867 (xphA)- PA1868 (xqhA)			1.70102	-0.766397	0.603411	0.00438169	0.0204876	528	1.70155	2.4003	2.26372	2.0759	2.80032	4.9957
PA39_330056	33	PA39_330056	CDS	55747	56343	1	PA3035	Glutathione S-transferase, unnamed subgroup (EC 2.5.1.18)	Posttranslational modification, protein turnover, chaperones	PA3035-PA3037	Upregulated (>10-fold) in vivo (CF sputum) vs in vitro Son et al., 2007		1.69091	-0.757796	5.68061	4.94585e-12	3.07274e-10	597	63.6634	74.8001	55.4125	104.368	81.7298	136.026
PA39_100003	10	PA39_100003	CDS	1515	1991	1	PA3531 (bfrB)	Bacterioferritin	Iron metabolism		Upregulated in CF sputum isolate pool vs PAO1 when both grown in vitro in 20 mM citrate (constitutively expressed); Son et al., 2007; Downregulated when PAO1 grown anaerobically with nitrate versus aerobically with nitrate in midexponential growth phase; Filiatrault et al., 2005; Upregulated (>10-fold) when P. aeruginosa biofilms grown on cystic fibrosis-derived airway epithelial cells were treat…	Stress; ↓O2	1.68691	-0.75438	9.66798	2.85278e-13	1.89321e-11	477	1270.69	1291.58	1278.01	2240.41	1952.98	2176.39
PA39_010286	1	PA39_010286	CDS	314892	315320	-1	PA4433 (rplM)	LSU ribosomal protein L13p (L13Ae)	Translation, ribosomal structure and biogenesis	PA4433 (rplM)-PA4432 (rpsI)	Upregulated in vivo (CF sputum) vs in vitro Son et al., 2007; Upregulated in PAO1 grown in low shear modelled microgravity vs normal gravity control in LB medium; Crabbé et al., 2010	Hfq	1.68517	-0.752898	8.81814	3.76931e-13	2.47334e-11	429	874.655	754.975	735.265	1437.46	1206.46	1280.61
PA39_010287	1	PA39_010287	CDS	315470	315727	-1	PA4432 (rpsI)	SSU ribosomal protein S9p (S16e)	Translation, ribosomal structure and biogenesis	PA4433 (rplM)-PA4432 (rpsI)	Downregulated when PAO1 grown aerobically with nitrate versus without nitrate in mid exponential phase; Filiatrault et al., 2005		1.6829	-0.750949	8.61709	4.57247e-13	2.96703e-11	258	1288.13	1098.03	1036.53	2050.65	1818.12	1801.73
PA39_330027	33	PA39_330027	CDS	26678	26911	-1	PA3009	FIG00954079: hypothetical protein	Unknown				1.66213	-0.733032	5.7669	1.7205e-11	9.94825e-10	234	173.274	162.004	192.616	288.972	295.397	279.037
PA39_290019	29	PA39_290019	CDS	13892	14506	-1	PA0961	Cold shock protein CspC	Stress response				1.66021	-0.731362	5.83187	1.7384e-11	9.95317e-10	615	74.8206	65.0952	70.1535	117.354	113.116	113.131
PA39_050151	5	PA39_050151	CDS	161127	161618	-1	PA3815 (iscR)	Iron-sulfur cluster regulator IscR	Transcriptional regulation; Iron metabolism	PA3815 (iscR)-PA3808			1.65089	-0.723243	6.14512	1.80347e-11	1.02255e-09	492	98.6864	111.523	118.49	183.022	162.432	187.731
PA39_100025	10	PA39_100025	CDS	29545	30990	1	PA3551 (algA)	Mannose-1-phosphate guanylyltransferase (GDP) (EC 2.7.7.22) / Mannose-6-phosphate isomerase (EC 5.3.1.8)	Alginate biosynthesis	PA3540 (algD)-PA3551 (algA)	Highly upregulated (ca. 88 -fold) in CF sputum isolate pool vs PAO1 when both grown in vitro in 20 mM citrate (constitutively expressed); Son et al., 2007; Most highly upregulated (ca. 33-fold) gene when comparing transcriptome of a mucoid vs nonmucoid P. aeruginosa CF strain, both isolated from a single CF sputum sample; Rao et al., 2008; KinB regulon genes whose expression is positively regulat…		1.65074	-0.723109	6.46245	1.16554e-11	6.94566e-10	1446	43.2758	44.39	51.435	78.1913	77.8139	69.5272
PA39_050049	5	PA39_050049	CDS	53423	54057	-1	PA3720	hypothetical protein	Unknown	PA3720-PA3719 (armR)	Hyperexpressed in spontaneous nalC mutants, Cao et al., 2004		1.63613	-0.71029	7.49269	1.22329e-11	7.21615e-10	635	199.676	227.995	224.598	309.637	330.407	409.806
PA39_360042	36	PA39_360042	CDS	43655	43771	1	IR PA5192 (pckA)-PA5193 (yrfI); partially overlapping PA5192 (pckA)	FIG00958666: hypothetical protein	Unknown				1.62946	-0.704394	1.10966	0.00100302	0.00631889	117	19.6978	7.64619	13.5112	25.9427	23.379	18.4792
PA39_050048	5	PA39_050048	CDS	53254	53415	-1	PA3719 (armR)	FIG00953867: hypothetical protein	Antibiotic resistance and susceptibility	PA3720-PA3719 (armR)	Hyperexpressed in spontaneous nalC mutants; indispensable for MexAB-OprM overexpression in a nalC mutant, Cao et al., 2004; Obviates MexR repressor activity, Daigle et al., 2007; Downregulated in ASMDM after 72h vs stationary phase in LB; Fung et al, 2010; Downregulated in CF sputum vs planktonic grown P. aeruginosa isolates from the same sample, Bielecki et al., 2013		1.62905	-0.704027	5.03374	5.02396e-10	2.06619e-08	162	148.531	169.349	148.751	242.011	209.464	294.415
PA39_010081	1	PA39_010081	CDS	87489	88460	1	PA4626 (hprA)	D-3-phosphoglycerate dehydrogenase (EC 1.1.1.95)	Energy production and conversion; Coenzyme transport and metabolism		Upregulated in vivo (CF sputum) vs in vitro Son et al., 2007		1.62872	-0.703738	6.43037	4.40044e-11	2.35767e-09	972	67.715	73.5149	63.1497	106.78	102.602	117.891
PA39_020222	2	PA39_020222	CDS	228539	228712	1	IR PA3279 (oprP)-PA3280 (oprO)	FIG00954627: hypothetical protein	Unknown				1.62774	-0.702875	-0.598286	0.063715	0.162439	174	2.69391	2.14225	2.88064	3.87649	5.52338	3.4792
PA39_100021	10	PA39_100021	CDS	25631	25762	1	IR PA3547 (algL)-PA3548 (algI); partially overlapping PA3547 (algL)	hypothetical protein	Unknown				1.62265	-0.698354	2.516	3.44102e-06	5.44595e-05	132	32.2555	29.9331	36.2195	58.1253	56.0063	45.8621
PA39_350027	35	PA39_350027	CDS	30679	31938	-1	PA5239 (rho)	Transcription termination factor Rho	Transcriptional regulation		Upregulated in vivo (CF sputum) vs in vitro Son et al., 2007		1.62217	-0.697923	8.81879	1.60491e-11	9.37267e-10	1260	278.919	257.583	289.447	468.476	405.432	444.7
PA39_130106	13	PA39_130106	CDS	118949	119326	-1	PA0680	General secretion pathway protein I	Type II secretion system; Intracellular trafficking, secretion, and vesicular transport		Upregulated in vivo (CF sputum) vs in vitro Son et al., 2007		1.62163	-0.697445	1.33199	0.000484512	0.00344228	378	5.47691	4.83197	4.69203	10.9295	5.28059	8.12207
PA39_020266	2	PA39_020266	CDS	270695	271633	-1	PA3242	lipid A biosynthesis lauroyl acyltransferase	Lipid A biosynthetic process; Cell wall/membrane/envelope biogenesis		Downregulated in both parA and parB mutants vs WT P. aeruginosa strain PAO1161; Bartosik et al., 2014		1.62046	-0.696401	4.7009	1.7042e-09	6.42099e-08	939	21.2572	20.285	22.3782	33.2226	31.4924	37.1167
PA39_050198	5	PA39_050198	CDS	207366	208313	1	PA3862 (dauB)	Ornithine cyclodeaminase (EC 4.3.1.12)	Amino acid transport and metabolism	PA3862 (dauB)-PA3864 (dauR)			1.61905	-0.695147	7.63006	3.03414e-11	1.68756e-09	948	153.733	180.163	149.914	243.602	217.184	310.399
PA39_110015	11	PA39_110015	CDS	13136	14419	1	PA2278 (arsB)	Arsenic efflux pump protein	Inorganic ion transport and metabolism	PA2277 (arsR)-PA2280			1.61735	-0.693632	5.50113	3.3371e-10	1.47641e-08	1284	27.0451	26.5339	27.9863	44.9148	34.949	49.9769
PA39_080161	8	PA39_080161	CDS	186609	187979	1	PA2629 (purB)	Adenylosuccinate lyase (EC 4.3.2.2)	Nucleotide transport and metabolism		Upregulated (70-fold) in vivo (CF sputum) vs in vitro Son et al., 2007; Downregulated when PAO1 grown aerobically with nitrate versus without nitrate in early stationary phase; Filiatrault et al., 2005		1.61568	-0.692141	7.59226	3.56595e-11	1.94628e-09	1371	111.487	110.221	103.576	184.371	170.612	161.327
PA39_600021	60	PA39_600021	CDS	18132	18692	1	PA1241	Transcriptional regulator, TetR family	Transcriptional regulation	PA1241-PA1242 (sprP)	Upregulated in vivo (CF sputum) vs in vitro Son et al., 2007		1.6134	-0.690109	6.32106	1.21001e-10	5.80385e-09	561	106.95	122.058	101.648	166.223	151.415	206.958
PA39_100055	10	PA39_100055	CDS	64309	65793	-1	PA3579	Glycerol kinase (EC 2.7.1.30)	Glycerol metabolism; Energy production and conversion	PA3580-PA3579			1.61137	-0.688286	5.59503	3.64244e-10	1.58678e-08	1485	26.1201	23.4445	25.7042	44.7402	32.2098	42.6299
PA39_210029	21	PA39_210029	CDS	25725	26069	1	PA0359	Cation/multidrug efflux pump	Unknown				1.6079	-0.68518	7.32836	6.39591e-11	3.33501e-09	345	355.858	423.424	302.974	568.445	602.355	534.69
PA39_370006	37	PA39_370006	CDS	4626	4847	1	IR PA0251-PA0252; partially overlapping PA0252	hypothetical protein	Unknown				1.6053	-0.682841	0.240584	0.012063	0.0458393	222	2.46335	4.53347	4.68927	6.07666	6.3272	6.233
PA39_020083	2	PA39_020083	CDS	82539	83054	-1	PA3510 (hasI)	FIG006045: Sigma factor, ECF subfamily	Transcriptional regulation; Iron uptake				1.60434	-0.681981	1.6259	0.000247696	0.00196541	516	5.14767	4.76776	3.73607	7.51633	6.87705	7.29071
PA39_120022	12	PA39_120022	CDS	40455	40589	-1	PA5570 (rpmH)	LSU ribosomal protein L34p	Translation, ribosomal structure and biogenesis	PA5570 (rpmH)-PA5569 (rnpA)			1.60376	-0.68146	7.61857	7.09585e-11	3.66724e-09	135	1314.21	1066.9	989.61	1844.28	1729.38	1755.92
PA39_180053	18	PA39_180053	CDS	51468	51602	1	IR PA4740 (pnp) and PA4741 (rpsO); partially overlapping PA4741 (rpsO)	cytidine deaminase, homotetrameric	Unknown				1.60307	-0.680833	3.6373	1.41183e-07	3.44983e-06	135	75.8087	68.752	69.6868	100.552	108.428	127.162
PA39_190044	19	PA39_190044	CDS	45887	46042	-1	PA5315 (rpmG)	LSU ribosomal protein L33p @ LSU ribosomal protein L33p, zinc-independent	Translation, ribosomal structure and biogenesis	PA5316 (rpmB)-PA5315 (rpmG)	Upregulated in vivo (CF sputum) vs in vitro Son et al., 2007		1.60042	-0.678448	7.78343	7.70054e-11	3.94484e-09	156	1237.45	970.827	1064	1899.76	1845.36	1403.68
PA39_070087	7	PA39_070087	CDS	84001	84684	-1	PA0527 (dnr)	Nitric oxide -responding transcriptional regulator Dnr (Crp/Fnr family)	Transcriptional regulation; Denitrification (anaerobic respiration)	PA0527 (dnr)-PA0526	Upregulated in vivo (CF sputum) vs in vitro Son et al., 2007; Upregulated in PAO1 grown in low shear modelled microgravity vs normal gravity control in LB medium; Crabbé et al., 2010	Hfq; ↓O2	1.59638	-0.674803	7.15342	1.41187e-10	6.64946e-09	684	146.082	157.275	182.071	257.255	234.863	269.627
PA39_190045	19	PA39_190045	CDS	46054	46290	-1	PA5316 (rpmB)	LSU ribosomal protein L28p	Translation, ribosomal structure and biogenesis	PA5316 (rpmB)-PA5315 (rpmG)	Upregulated in vivo (CF sputum) vs in vitro Son et al., 2007; Upregulated in PAO1 grown in low shear modelled microgravity vs normal gravity control in LB medium; Crabbé et al., 2010	AlgU	1.59428	-0.672909	8.19665	9.46105e-11	4.72244e-09	237	1064.72	893.661	919.981	1585.59	1601.47	1324.25
PA39_200041	20	PA39_200041	CDS	37166	37705	-1	PA1768	FIG008443: hypothetical protein	Posttranslational modification, protein turnover, chaperones	PA1768-PA1766			1.59137	-0.670269	5.73135	7.89619e-10	3.22474e-08	540	77.1107	75.7238	76.5413	123.504	116.232	119.474
PA39_620013	62	PA39_620013	CDS	15383	16402	-1	PA3523	RND efflux system, membrane fusion protein CmeA	Cell wall/membrane/envelope biogenesis; Antibiotic resistance and susceptibility	PA3523-PA3521			1.58877	-0.667913	6.50095	3.94142e-10	1.68014e-08	1020	57.3288	66.0721	84.7481	100.019	89.6562	135.617
PA39_330019	33	PA39_330019	CDS	16937	18322	-1	PA3001	NADPH-dependent glyceraldehyde-3-phosphate dehydrogenase (EC 1.2.1.13)	Carbohydrate transport and metabolism; Energy production and conversion				1.58396	-0.663539	10.0742	1.22239e-10	5.80385e-09	1386	567.55	536.456	716.239	1006.29	907.675	919.177
PA39_120021	12	PA39_120021	CDS	38384	39928	1	PA0001 (dnaA)	Chromosomal replication initiator protein DnaA	Replication, recombination and repair	PA0001 (dnaA)-PA0004 (gyrB)			1.58205	-0.661796	9.22655	1.5268e-10	7.07658e-09	1545	277.73	300.397	331.409	460.26	421.75	534.486
PA39_180022	18	PA39_180022	CDS	22865	23344	1	PA4768 (smpB)	tmRNA-binding protein SmpB	Posttranslational modification, protein turnover, chaperones				1.57956	-0.659525	4.98039	5.67964e-09	1.97435e-07	480	50.2106	46.6716	57.0311	85.8945	71.9261	81.7083
PA39_050104	5	PA39_050104	CDS	116277	117746	-1	PA3770 (guaB)	Inosine-5'-monophosphate dehydrogenase (EC 1.1.1.205)	Nucleotide transport and metabolism	PA3770 (guaB)-PA3769 (guaA)	Upregulated in vivo (CF sputum) vs in vitro Son et al., 2007		1.57789	-0.657993	8.51746	2.20791e-10	9.91863e-09	1470	195.681	195.251	193.883	342.13	269.461	295.365
PA39_010038	1	PA39_010038	CDS	46804	48072	-1	PA4666 (hemA)	Glutamyl-tRNA reductase (EC 1.2.1.70)	Coenzyme transport and metabolism	PA4666 (hemA)-PA4662 (murI)			1.57409	-0.654516	5.80137	1.66694e-09	6.36269e-08	1269	35.0293	33.6916	34.3026	62.4546	47.4213	49.8861
PA39_200082	20	PA39_200082	CDS	79052	81109	-1	PA1727 (mucR)	GGDEF domain protein	Signal transduction mechanisms; Alginate biosynthesis		Positive regulation of alginate biosynthesis through production of c-di-GMP; Hay et al., 2009		1.57105	-0.651726	6.43439	9.93742e-10	4.00238e-08	2058	31.3177	31.1713	36.3455	52.1122	49.2496	51.3308
PA39_150029	15	PA39_150029	CDS	37287	37502	-1	PA5049 (rpmE)	LSU ribosomal protein L31p @ LSU ribosomal protein L31p, zinc-dependent	Translation, ribosomal structure and biogenesis	PA5049 (rpmE)-PA5047			1.56519	-0.646337	8.5853	4.4808e-10	1.87539e-08	216	1545.65	1325.51	1312.34	2198.01	2155.56	2093.01
PA39_020348	2	PA39_020348	CDS	351711	353390	-1	PA3162 (rpsA)	SSU ribosomal protein S1p	Translation, ribosomal structure and biogenesis				1.56341	-0.644692	11.5754	3.66806e-10	1.58678e-08	1680	1612.95	1374.61	1288.76	2321.89	2119.23	2142.1
PA39_150034	15	PA39_150034	CDS	43320	44663	1	PA5054 (hslU)	ATP-dependent hsl protease ATP-binding subunit HslU	Posttranslational modification, protein turnover, chaperones; Stress response	PA5053 (hslV)-PA5054 (hslU)	Upregulated in vivo (CF sputum) vs in vitro Son et al., 2007; Downregulated after tobramycin treatment of P. aeruginosa biofilms grown on cystic fibrosis-derived airway epithelial cells but upregulated in planktonic cells after tobramycin treatment; Anderson et al., 2008; Upregulated in PAO1 grown in low shear modelled microgravity vs normal gravity control in LB medium; Crabbé et al., 2010	Stress	1.56254	-0.643896	10.1291	4.1597e-10	1.76034e-08	1344	594.761	660.137	714.954	1028.51	926.744	1069.45
PA39_050089	5	PA39_050089	CDS	95047	96138	1	PA3758	N-acetylglucosamine-6-phosphate deacetylase (EC 3.5.1.25)	Carbohydrate transport and metabolism	PA3757 (nagR)-PA3761 (nagE)	Upregulated in CF sputum vs glucose Palmer et al., 2005		1.56029	-0.641816	4.51648	4.33139e-08	1.25224e-06	1092	15.9538	18.0232	15.6061	25.4022	22.341	28.194
PA39_070122	7	PA39_070122	CDS	116566	117054	1	PA0560	COG1451: Predicted metal-dependent hydrolase	Unknown	PA0560-PA0561			1.55684	-0.638619	4.14031	1.5546e-07	3.73616e-06	489	27.479	30.186	27.7542	44.1397	37.0398	49.2545
PA39_270007	27	PA39_270007	CDS	6291	6779	1	PA2869	FIG00956437: hypothetical protein	Unknown	PA2869-PA2870			1.55469	-0.636629	5.72643	5.05784e-09	1.76873e-07	489	83.3956	95.8178	77.1913	139.143	125.179	127.425
srna31	8	srna31	sRNA	99716	99787	1	-						1.5538	-0.635799	-0.294193	0.0538514	0.143238	72	9.2229	9.83651	5.35503	18.7364	6.16069	13.2127
PA39_480041	48	PA39_480041	CDS	37551	39005	-1	PA5118 (thiI)	tRNA S(4)U 4-thiouridine synthase (former ThiI)	Coenzyme transport and metabolism		Downregulated when PAO1 grown aerobically with nitrate versus without nitrate in early stationary phase; Filiatrault et al., 2005		1.55333	-0.635364	6.3033	2.90307e-09	1.05962e-07	1455	43.9209	40.5031	43.962	68.8996	61.2259	66.2441
PA39_460012	46	PA39_460012	CDS	10621	11313	-1	PA2974	Similar to phosphoglycolate phosphatase, clustered with ribosomal large subunit pseudouridine synthase C	Glyoxylate and dicarboxylate metabolism	PA2975 (rluC)-PA2973			1.55245	-0.634543	7.10373	1.64852e-09	6.33378e-08	693	154.781	153.565	161.958	239.193	225.839	253.396
PA39_460047	46	PA39_460047	CDS	42588	43076	1	IR PA2942-PA2943; partially overlapping PA2942; entirely overlapping small RNA gene P15	FIG00960379: hypothetical protein	Unknown				1.54993	-0.632204	4.59309	4.77936e-08	1.36821e-06	489	38.9818	38.0375	39.5812	63.2784	60.1707	54.914
PA39_070084	7	PA39_070084	CDS	80479	81876	1	PA0524 (norB)	Nitric-oxide reductase subunit B (EC 1.7.99.7)	Denitrification (anaerobic respiration)	PA0523 (norC)-PA0525 (norD)	Upregulated (>40-fold) in vivo (CF sputum) vs in vitro Son et al., 2007; KinB regulon genes whose expression is negatively regulated by RpoN; Damron et al., 2012		1.54939	-0.631698	5.36628	1.34304e-08	4.30953e-07	1398	19.8382	22.1571	28.2139	35.1608	29.0848	42.5609
PA39_030131	3	PA39_030131	CDS	145609	145800	-1	IR PA1112-PA1113; overlapping small RNA gene PA1112.1	FIG00953321: hypothetical protein	Unknown				1.54725	-0.629706	8.21425	1.35454e-09	5.30906e-08	192	1390.35	1222.12	1052.87	1810.55	1886.71	1889.34
PA39_360041	36	PA39_360041	CDS	42122	43663	-1	PA5192 (pckA)	Phosphoenolpyruvate carboxykinase [ATP] (EC 4.1.1.49)	Energy production and conversion				1.54676	-0.629248	9.11	1.13964e-09	4.55855e-08	1542	280.246	253.989	316.001	462.304	399.654	432.134
PA39_170043	17	PA39_170043	CDS	47079	47420	1	PA0128	Alkylphosphonate utilization operon protein PhnA	Inorganic ion transport and metabolism				1.54393	-0.62661	5.73868	9.23399e-09	3.06401e-07	342	118.099	115.095	137.878	185.885	180.714	196.989
PA39_640003	64	PA39_640003	CDS	2888	3259	-1	PA4268 (rpsL)	SSU ribosomal protein S12p (S23e)	Translation, ribosomal structure and biogenesis		Upregulated in vivo (CF sputum) vs in vitro Son et al., 2007		1.54229	-0.625075	9.97604	1.31932e-09	5.24138e-08	372	2242.58	2077.29	2115	3491.76	3088.49	3180.22
PA39_190049	19	PA39_190049	CDS	49631	50839	1	PA5320 (coaC)	Phosphopantothenoylcysteine decarboxylase (EC 4.1.1.36) / Phosphopantothenoylcysteine synthetase (EC 6.3.2.5)	Coenzyme transport and metabolism	PA5320 (coaC)-PA5321 (dut)			1.53979	-0.622731	5.98497	7.96144e-09	2.70319e-07	1209	42.4542	44.3972	37.8227	67.9949	59.0693	61.7684
PA39_010239	1	PA39_010239	CDS	269057	269551	-1	PA4479 (mreD)	Rod shape-determining protein MreD	Cell cycle control, cell division, chromosome partitioning	PA4481 (mreB)-PA4479 (mreD)	Upregulated in chronic infection vs planktonic mode Bielecki et al., 2013; Downregulated when PAO1 grown aerobically with nitrate versus without nitrate in early stationary growth phase; Filiatrault et al., 2005; Downregulated in parB mutant vs WT P. aeruginosa strain PAO1161; Bartosik et al., 2014		1.53963	-0.622583	4.35806	1.69074e-07	3.99754e-06	495	33.6167	33.7359	31.3902	45.9893	47.0453	56.0828
PA39_070045	7	PA39_070045	CDS	45431	46327	-1	PA0485	Protein rarD	Unknown				1.53492	-0.618167	6.89254	4.93841e-09	1.7479e-07	897	101.857	115.607	99.206	149.452	147.032	181.45
PA39_100083	10	PA39_100083	CDS	93875	94591	-1	PA3606	Putative cytoplasmic protein	Unknown				1.53188	-0.615302	4.82041	7.93938e-08	2.08856e-06	717	30.7808	32.2844	31.1354	45.1554	44.6457	51.9259
PA39_100023	10	PA39_100023	CDS	27450	28625	1	PA3549 (algJ)	Alginate biosynthesis protein AlgJ	Alginate biosynthesis	PA3540 (algD)-PA3551 (algA)	Highly upregulated (115-fold) in CF sputum isolate pool vs PAO1 when both grown in vitro in 20 mM citrate (constitutively expressed); Son et al., 2007; KinB regulon genes whose expression is positively regulated by RpoN; Damron et al., 2012; Upregulated in iron-limiting versus iron-replete conditions in a mucA mutant; Wiens et al., 2014		1.53134	-0.614792	4.61503	9.80423e-08	2.53348e-06	1176	16.4418	13.5661	19.4093	30.9007	22.7568	21.3633
PA39_160039	16	PA39_160039	CDS	38723	39196	1	PA1305	Permeases of the major facilitator superfamily	Unknown	PA1305-PA1308			1.52648	-0.610206	6.10127	1.46679e-08	4.6303e-07	474	117.762	117.566	111.358	168.272	167.976	184.369
PA39_010031	1	PA39_010031	CDS	40950	41414	1	PA4672	Peptidyl-tRNA hydrolase (EC 3.1.1.29)	Translation, ribosomal structure and biogenesis	PA4672-PA4673	Downregulated when PAO1 grown aerobically with nitrate versus without nitrate in early stationary growth phase; Filiatrault et al., 2005		1.52569	-0.609462	4.98132	7.30846e-08	1.96689e-06	465	59.3066	56.3537	46.6821	77.9675	83.4675	82.3912
PA39_010296	1	PA39_010296	CDS	321313	323127	1	PA4423	LppC putative lipoprotein	Unknown	PA4423-PA4426			1.5243	-0.608145	8.11469	4.7981e-09	1.70859e-07	1815	118.541	120.657	126.715	200.216	183.09	163.865
PA39_020080	2	PA39_020080	CDS	81378	81644	1	PA3413	FIG00955609: hypothetical protein	Unknown	PA3413-PA3414			1.52133	-0.605336	7.21103	8.18928e-09	2.76447e-07	267	438.31	470.617	423.252	634.721	677.261	679.069
PA39_200009	20	PA39_200009	CDS	2914	3768	-1	PA1796 (folD)	Methylenetetrahydrofolate dehydrogenase (NADP+) (EC 1.5.1.5) / Methenyltetrahydrofolate cyclohydrolase (EC 3.5.4.9)	Coenzyme transport and metabolism				1.51769	-0.601874	6.4907	1.52762e-08	4.79639e-07	855	87.3063	84.97	80.0436	135.592	122.522	118.547
PA39_530021	53	PA39_530021	CDS	18761	19309	-1	PA0054	RNA:NAD 2'-phosphotransferase	Translation, ribosomal structure and biogenesis	PA0056-PA0054			1.51739	-0.601588	2.95081	2.18306e-05	0.000266717	549	12.3091	10.3203	10.9559	17.5078	15.6206	17.1705
PA39_010297	1	PA39_010297	CDS	323277	324101	-1	PA4422	rRNA small subunit methyltransferase I	Unknown				1.51676	-0.600994	5.75516	3.77207e-08	1.09597e-06	825	51.6088	49.1581	56.6426	73.5828	70.6127	90.7284
PA39_680004	68	PA39_680004	CDS	2077	2394	-1	PA2860	FIG00957636: hypothetical protein	Unknown				1.51654	-0.600783	5.36176	6.1434e-08	1.69233e-06	318	92.8637	104.675	113.729	155.636	138.093	169.974
PA39_120023	12	PA39_120023	CDS	40604	41011	-1	PA5569 (rnpA)	Ribonuclease P protein component (EC 3.1.26.5)	Translation, ribosomal structure and biogenesis	PA5570 (rpmH)-PA5569 (rnpA)			1.51563	-0.599921	8.12619	7.76647e-09	2.65241e-07	408	571.182	530.897	542.622	850.989	798.897	802.086
PA39_040021	4	PA39_040021	CDS	20630	21784	1	PA4838	FIG00958063: hypothetical protein	Unknown		Upregulated in CF sputum vs glucose Palmer et al., 2005		1.51276	-0.597187	5.38777	6.98895e-08	1.90727e-06	1155	29.7951	31.4661	26.0046	41.3173	42.6928	45.7498
PA39_060172	6	PA39_060172	CDS	176468	176677	1	PA3966	FIG00954142: hypothetical protein	Unknown				1.51078	-0.595295	6.14227	3.13095e-08	9.23472e-07	210	281.988	276.546	251.35	375.798	404.141	423.766
PA39_100058	10	PA39_100058	CDS	67471	68988	1	PA3582 (glpK)	Glycerol kinase (EC 2.7.1.30)	Glycerol metabolism; Energy production and conversion	PA3581 (glpF)-PA3582 (glpK)	Upregulated in CF sputum isolate pool vs PAO1 when both grown in vitro in 20 mM citrate (constitutively expressed); Son et al., 2007; Upregulated in PAO1 grown in phosphatidylcholine vs citrate Son et al., 2007		1.51006	-0.594603	7.44988	1.3045e-08	4.23238e-07	1518	76.8111	89.7748	111.452	156.241	122.483	133.143
PA39_100051	10	PA39_100051	CDS	59019	59549	1	PA3575	Cytochrome B561	Energy production and conversion				1.50981	-0.594363	5.66185	5.43859e-08	1.52699e-06	531	69.6637	70.1279	89.8919	124.644	98.1534	118.486
PA39_020452	2	PA39_020452	CDS	476207	477235	-1	PA3050 (pyrD)	Dihydroorotate dehydrogenase (EC 1.3.3.1)	Nucleotide transport and metabolism				1.50831	-0.592936	6.4825	2.60794e-08	7.85071e-07	1029	71.8219	67.559	69.9558	105.044	97.4934	108.335
PA39_020099	2	PA39_020099	CDS	99726	100553	1	PA3395 (nosY)	Nitrous oxide reductase maturation transmembraneprotein NosY	Denitrification (anaerobic respiration)	PA3391 (nosR)-PA3396(nosL)	Upregulated when PAO1 grown aerobically with nitrate versus without nitrate in early stationary phase; Filiatrault et al., 2005		1.50522	-0.589974	2.64863	8.37657e-05	0.000811263	828	6.0857	7.02286	5.07564	10.3865	6.78569	9.76588
PA39_150016	15	PA39_150016	CDS	22252	22368	1	Wrongly annotated in CF_PA39 genome; partially overlapping PA5036 (gltB)	hypothetical protein	Unknown				1.50506	-0.589818	4.88996	2.17287e-07	4.93758e-06	117	180.619	197.208	233.974	291.855	305.823	307.125
PA39_010236	1	PA39_010236	CDS	266418	266708	1	PA4482 (gatC)	Aspartyl-tRNA(Asn) amidotransferase subunit C (EC 6.3.5.6) @ Glutamyl-tRNA(Gln) amidotransferase subunit C (EC 6.3.5.7)	Translation, ribosomal structure and biogenesis	PA4482 (gatC)-PA4486	Upregulated in vivo (CF sputum) vs in vitro Son et al., 2007		1.50497	-0.589734	5.12513	1.37436e-07	3.38661e-06	291	90.4728	104.909	94.0719	155.589	132.36	140.572
PA39_060109	6	PA39_060109	CDS	110588	111115	1	PA4031 (ppa)	Inorganic pyrophosphatase (EC 3.6.1.1)	Energy production and conversion				1.5028	-0.587657	7.17683	2.17087e-08	6.63764e-07	528	239.845	209.744	211.037	358.652	313.915	304.655
PA39_100115	10	PA39_100115	CDS	124641	126269	-1	PA3637 (pyrG)	CTP synthase (EC 6.3.4.2)	Nucleotide transport and metabolism	PA3637 (pyrG)-PA3633 (ygbP)	Upregulated in vivo (CF sputum) vs in vitro Son et al., 2007		1.50011	-0.585067	9.48206	1.41326e-08	4.51006e-07	1629	355.008	340.305	366.296	561.159	481.238	523.914
PA39_440017	44	PA39_440017	CDS	8181	8495	-1	PA4249 (rpsH)	SSU ribosomal protein S8p (S15Ae)	Translation, ribosomal structure and biogenesis	PA4249 (rpsH)-PA4242 (rpmJ)	Upregulated in PAO1 grown in low shear modelled microgravity vs normal gravity control in LB medium; Crabbé et al., 2010	AlgU	1.49992	-0.584887	9.35829	1.4535e-08	4.61329e-07	315	1884.76	1608.87	1536.25	2559.12	2293.66	2586.8
PA39_110139	11	PA39_110139	CDS	142190	143419	-1	PA2113 (opdO)	FIG00957232: hypothetical protein	Transport of small molecules	PA2114-PA2110			1.49938	-0.584369	3.49779	1.05677e-05	0.000143524	1230	6.41501	7.87931	8.0874	10.1451	8.3545	14.0271
PA39_050143	5	PA39_050143	CDS	155429	155860	-1	PA3807 (ndk)	Nucleoside diphosphate kinase (EC 2.7.4.6)	Nucleotide transport and metabolism	PA3807 (ndk)-PA3799	Upregulated in vivo (CF sputum) vs in vitro Son et al., 2007; Involved in alginate biosynthesis; Sundin et al., 1996		1.49901	-0.584006	7.84084	2.086e-08	6.44562e-07	432	444.237	374.219	463.478	664.165	567.982	662.435
PA39_100059	10	PA39_100059	CDS	69194	69949	1	PA3583 (glpR)	Glycerol-3-phosphate regulon repressor, DeoR family	Transcriptional regulation; Glycerol metabolism		Upregulated in PAO1 grown in phosphatidylcholine vs citrate Son et al., 2007		1.49892	-0.583921	4.80478	3.01265e-07	6.58947e-06	756	25.1111	33.2321	31.1612	47.7331	41.5602	42.6123
exp_P34	36	exp_P34	sRNA	32741	33139	1	-						1.49861	-0.583625	3.1687	2.44188e-05	0.000292225	399	19.6777	17.5632	17.2972	21.9765	27.2367	30.4532
PA39_050047	5	PA39_050047	CDS	51865	53106	-1	PA3718	Major facilitator superfamily	Carbohydrate transport and metabolism				1.49787	-0.582911	5.39019	1.55178e-07	3.73616e-06	1242	25.5065	28.9018	27.5978	34.0785	39.107	47.2801
PA39_440018	44	PA39_440018	CDS	8507	9040	-1		LSU ribosomal protein L6p (L9e)					1.48981	-0.575128	10.2674	2.31205e-08	7.03248e-07	534	2066.76	1811.48	1718.42	2918.45	2580.85	2710.61
PA39_010149	1	PA39_010149	CDS	164540	164797	-1		LSU ribosomal protein L27p					1.48883	-0.574178	8.85282	2.81144e-08	8.37695e-07	258	1636.2	1390.16	1318.09	2233	2063.4	2073.74
PA39_070104	7	PA39_070104	CDS	98662	99081	-1		Protein yqjC precursor					1.48802	-0.573393	7.91433	3.67935e-08	1.07437e-06	420	412.473	476.945	510.136	642.189	623.11	782.876
PA39_350013	35	PA39_350013	CDS	14839	15393	-1		FIG001590: Putative conserved exported protein precursor					1.48739	-0.572783	5.94073	1.23375e-07	3.0992e-06	555	78.1938	93.0201	98.5789	129.129	117.752	147.177
PA39_010063	1	PA39_010063	CDS	70663	70953	-1		Aminopeptidase N					1.48625	-0.571679	4.47352	1.06653e-06	1.99632e-05	291	52.3507	62.8939	70.4877	94.1647	83.8362	93.3183
PA39_060092	6	PA39_060092	CDS	93292	93909	-1	PA1595 (htpG)	GTP cyclohydrolase II (EC 3.5.4.25)					1.48576	-0.571197	6.48237	8.25073e-08	2.16073e-06	618	105.871	121.416	125.401	173.948	152.642	188.359
PA39_010172	1	PA39_010172	CDS	189012	189974	-1	PA4544 (rluD)	Ribosomal large subunit pseudouridine synthase D(EC 4.2.1.70)					1.48479	-0.570254	6.68305	7.39471e-08	1.97349e-06	963	85.8709	83.6079	90.0846	132.03	118.608	128.557
PA39_090082	9	PA39_090082	CDS	87807	89711	1		Chaperone protein HtpG					1.48461	-0.570086	11.7193	2.89728e-08	8.5889e-07	1905	1287.85	1412.25	1615.25	2032.73	1948.64	2320.71
PA39_070103	7	PA39_070103	CDS	98015	98473	1		Cytochrome c556					1.48449	-0.569964	6.20742	1.10194e-07	2.81018e-06	459	126.631	130.666	134.821	198.752	163.802	210.272
PA39_290076	29	PA39_290076	CDS	68712	69425	-1		probable transcriptional regulator					1.4844	-0.569879	5.44761	2.51922e-07	5.63687e-06	714	43.6025	51.3186	54.2163	67.4273	70.0973	79.6999
PA39_200004	20	PA39_200004	CDS	1733	1954	1		FIG00955622: hypothetical protein					1.48292	-0.568444	3.12287	3.2998e-05	0.000379348	222	30.264	28.2082	36.2984	45.1952	50.2846	43.631
PA39_220023	22	PA39_220023	CDS	13993	14163	1		FIG00955364: hypothetical protein					1.48277	-0.568291	2.25901	0.000615275	0.00417815	171	18.0461	21.1444	29.0863	27.6115	29.8307	39.9541
PA39_030034	3	PA39_030034	CDS	47259	48122	1		Dihydrodipicolinate synthase (EC 4.2.1.52)					1.48194	-0.567487	7.75047	5.20566e-08	1.46865e-06	864	205.978	190.129	210.587	324.569	264.482	295.934
PA39_110067	11	PA39_110067	CDS	68304	68630	-1		Outer membrane protein romA					1.48115	-0.566722	5.93271	1.59642e-07	3.82094e-06	327	161.503	169.049	124.512	236.697	203.02	223.48
PA39_020396	2	PA39_020396	CDS	403419	403934	-1		Colicin V production protein					1.48081	-0.566385	5.6396	2.29897e-07	5.18378e-06	516	80.0916	71.9498	83.0902	118.791	104.875	119.333
PA39_030215	3	PA39_030215	CDS	232558	233382	1		tRNA(Cytosine32)-2-thiocytidine synthetase					1.47628	-0.561962	5.72771	2.52919e-07	5.63759e-06	825	55.4913	46.8538	54.0722	78.0796	74.1972	75.3187
PA39_220038	22	PA39_220038	CDS	24668	26467	1		FIG00955515: hypothetical protein					1.47596	-0.561657	6.18281	1.78172e-07	4.19566e-06	1800	33.6148	36.0741	29.0457	42.4379	45.5481	55.301
PA39_450022	45	PA39_450022	CDS	29972	30379	1		twitching motility protein PilG					1.47552	-0.561224	9.70921	5.16213e-08	1.46344e-06	408	1658.69	1634.9	1718.97	2352.31	2506.13	2409.65
PA39_010262	1	PA39_010262	CDS	290557	291537	1		Arabinose 5-phosphate isomerase (EC 5.3.1.13)					1.47533	-0.561034	7.88666	7.1909e-08	1.9513e-06	981	186.549	186.452	216.717	273.74	264.665	318.294
PA39_520003	52	PA39_520003	CDS	2945	3361	-1		FIG00959267: hypothetical protein					1.47339	-0.559137	6.8461	1.21141e-07	3.06262e-06	417	206.081	218.824	250.384	312.992	320.179	344.687
PA39_680013	68	PA39_680013	CDS	10020	10923	-1		Translation elongation factor P					1.47312	-0.558876	8.12047	7.45159e-08	1.97806e-06	904	267.253	243.402	241.19	379.878	343.881	366.643
PA39_060077	6	PA39_060077	CDS	82764	83120	-1		FIG00954755: hypothetical protein					1.47304	-0.558798	6.05814	2.16962e-07	4.93758e-06	357	143.992	150.876	161.785	238.062	186.374	237.404
PA39_230040	23	PA39_230040	CDS	41610	42314	1		ABC transporter involved in cytochrome c biogenesis, ATPase component CcmA					1.47236	-0.558128	5.24515	5.28201e-07	1.07107e-05	705	44.1037	45.5762	41.7282	66.4942	61.4496	62.5007
PA39_110133	11	PA39_110133	CDS	137610	137855	1		hypothetical protein					1.47072	-0.556521	-0.43448	0.132398	0.272255	246	3.65211	1.51525	1.41059	4.4556	2.40417	2.98823
PA39_210005	21	PA39_210005	CDS	3411	4145	1		tRNA (guanine46-N7-)-methyltransferase (EC 2.1.1.33)					1.4705	-0.556308	5.75132	3.12739e-07	6.78958e-06	735	60.8512	63.241	55.1328	93.4907	81.472	84.3649
PA39_010155	1	PA39_010155	CDS	170086	171024	-1		Riboflavin kinase (EC 2.7.1.26) / FMN adenylyltransferase (EC 2.7.7.2)					1.46911	-0.55494	6.96226	1.39734e-07	3.42876e-06	939	111.569	101.624	111.645	162.342	148.644	158.874
PA39_400028	40	PA39_400028	CDS	28912	30306	1		Putative protease					1.46874	-0.554581	6.84296	1.47651e-07	3.59283e-06	1395	65.9709	68.8589	66.7479	107.885	89.5089	93.5813
srna4	10	srna4	sRNA	13488	13702	1							1.46779	-0.553643	0.925366	0.0157742	0.0565162	215	7.63066	6.4148	6.99392	8.23529	10.6594	11.0618
PA39_080090	8	PA39_080090	CDS	111991	112128	1		hypothetical protein					1.46655	-0.552426	1.42581	0.0095078	0.0379532	138	16.4172	11.8848	19.2781	14.0523	21.4285	29.7676
PA39_510021	51	PA39_510021	CDS	27051	27572	1		Gluconokinase (EC 2.7.1.12)					1.46553	-0.551418	4.85852	1.4002e-06	2.55537e-05	522	44.225	51.5569	40.7721	62.6699	61.4653	72.2347
PA39_110019	11	PA39_110019	CDS	17047	17424	1		FIG00958388: hypothetical protein					1.4645	-0.550406	3.1966	5.94538e-05	0.000614531	378	19.1175	24.0612	16.4221	26.3201	26.2074	32.6027
PA39_020300	2	PA39_020300	CDS	302804	303079	-1		Ferredoxin					1.4621	-0.548041	1.54113	0.0046627	0.0214411	276	9.90696	8.1033	7.54361	10.6919	11.5178	13.9438
exp_SPA0114	8	exp_SPA0114	sRNA	177778	177978	1							1.46129	-0.547241	6.33848	2.98698e-07	6.55789e-06	201	316.38	326.575	346.239	455.545	499.108	465.545
PA39_270014	27	PA39_270014	CDS	14151	14750	-1		Orotidine 5'-phosphate decarboxylase (EC 4.1.1.23)					1.4606	-0.546561	4.34894	3.95047e-06	6.08589e-05	600	28.6453	25.8441	28.6601	43.1405	36.4713	40.2145
PA39_600020	60	PA39_600020	CDS	17170	17967	-1		Enoyl-CoA hydratase (EC 4.2.1.17)					1.45988	-0.545853	4.90165	2.21791e-06	3.77626e-05	798	31.4745	38.9568	22.3703	31.3799	40.2993	60.4188
PA39_010318	1	PA39_010318	CDS	344278	346968	-1		Protein export cytoplasm protein SecA ATPase RNAhelicase (TC 3.A.5.1.1)					1.45877	-0.544753	9.76241	1.2418e-07	3.0992e-06	2691	259.932	249.152	284.637	389.923	353.872	395.697
PA39_290034	29	PA39_290034	CDS	25269	25991	1		Chromosomal replication initiator protein DnaA					1.45856	-0.544548	5.97891	4.69406e-07	9.65257e-06	723	73.9633	63.8782	76.3125	107.987	92.6405	107.236
PA39_200003	20	PA39_200003	CDS	1584	1712	-1		hypothetical protein					1.45799	-0.54398	2.09056	0.00103208	0.00648801	129	27.2524	24.2722	28.0952	45.098	36.1045	35.1965
PA39_220003	22	PA39_220003	CDS	1192	1635	-1		FIG00957534: hypothetical protein					1.456	-0.542011	3.22418	4.69581e-05	0.000504501	444	16.9795	16.035	18.0624	32.0924	21.6457	20.8416
PA39_070135	7	PA39_070135	CDS	126514	127635	-1		Fic family protein					1.45584	-0.541848	6.5204	3.44475e-07	7.39609e-06	1122	62.2133	69.3013	70.171	100.996	89.5442	97.9291
PA39_060206	6	PA39_060206	CDS	211480	213429	1	PA3933 (betT3)	High-affinity choline uptake protein BetT	Choline-glycine betaine transport		Upregulated in vivo (CF sputum) vs in vitro Son et al., 2007; Upregulated in PAO1 grown in phosphatidylcholine vs citrate Son et al., 2007		1.45576	-0.541772	6.87754	2.84665e-07	6.29713e-06	1950	45.5119	51.3059	51.9026	72.5097	66.0047	74.1757
PA39_280012	28	PA39_280012	CDS	11192	12757	-1		ABC transporter ATP-binding protein uup					1.45549	-0.541504	7.4487	2.27294e-07	5.14494e-06	1566	88.2256	91.7122	95.0118	133.254	119.343	141.101
PA39_330057	33	PA39_330057	CDS	56360	57292	1		probable iron-sulfur binding protein YPO1417					1.45498	-0.540995	5.52512	9.58625e-07	1.81177e-05	933	39.3548	50.4993	32.2748	56.6609	46.2745	71.3738
PA39_090115	9	PA39_090115	CDS	119436	119672	1		FIG00953445: hypothetical protein					1.45477	-0.540791	1.26947	0.00977912	0.0388504	237	5.27415	10.2232	9.11033	10.6726	11.2296	12.9542
PA39_010068	1	PA39_010068	CDS	75174	75452	-1		FIG00955916: hypothetical protein					1.45453	-0.54055	5.0916	1.55794e-06	2.79327e-05	279	97.7243	105.546	97.9798	134.479	143.882	152.042
PA39_150035	15	PA39_150035	CDS	44758	45129	1		FIG028220: hypothetical protein co-occurring with HEAT repeat protein					1.45445	-0.540478	6.85634	3.09971e-07	6.75458e-06	372	236.785	256.618	274.972	363.999	344.601	389.87
PA39_050074	5	PA39_050074	CDS	83043	83570	-1		16S rRNA processing protein RimM					1.45285	-0.538883	8.82276	1.85581e-07	4.35258e-06	528	776.425	642.432	690.288	1114.12	950.567	952.212
PA39_020001	2	PA39_020001	CDS	29	2353	1	PA3491	Electron transport complex protein RnfC					1.45047	-0.536523	6.23116	5.53968e-07	1.11558e-05	2325	25.3019	28.8261	25.7207	40.0717	33.4188	40.3401
PA39_270003	27	PA39_270003	CDS	1629	3059	-1		Transglycosylase, Slt family					1.44533	-0.531395	7.16656	4.2603e-07	8.98201e-06	1431	76.8405	85.6991	86.1924	109.944	113.656	129.754
PA39_290050	29	PA39_290050	CDS	39645	40544	1		Cysteine synthase B (EC 2.5.1.47)					1.44531	-0.531374	6.73944	5.09736e-07	1.03944e-05	900	91.1874	91.7798	110.656	147.08	129.128	141.111
PA39_430044	43	PA39_430044	CDS	48109	48750	-1		FIG00953062: hypothetical protein					1.44529	-0.531361	4.8741	3.00706e-06	4.79816e-05	642	38.6358	35.4172	38.5562	60.4117	46.4067	53.7487
PA39_020040	2	PA39_020040	CDS	44703	46259	1		Malate:quinone oxidoreductase (EC 1.1.5.4)					1.44425	-0.530317	6.18261	7.82999e-07	1.50915e-05	1557	36.4526	36.126	42.8403	53.8806	52.7517	57.322
PA39_060078	6	PA39_060078	CDS	83145	84014	1		FIG000875: Thioredoxin domain-containing proteinEC-YbbN					1.44177	-0.527838	8.59234	3.43163e-07	7.3951e-06	870	337.772	383.806	379.446	510.34	467.958	583.014
PA39_120028	12	PA39_120028	CDS	45686	47497	-1		tRNA uridine 5-carboxymethylaminomethyl modification enzyme GidA					1.43902	-0.525082	8.15959	4.2193e-07	8.9278e-06	1812	131.068	128.385	131.734	198.593	171.806	183.108
PA39_040061	4	PA39_040061	CDS	63044	63856	1		Transcriptional regulator, MerR family					1.43851	-0.524573	8.40829	4.1757e-07	8.86766e-06	813	283.281	352.67	403.821	479.126	443.843	546.129
PA39_050150	5	PA39_050150	CDS	159883	161097	-1		Cysteine desulfurase (EC 2.8.1.7), IscS subfamily					1.43838	-0.524445	8.23982	4.31521e-07	9.06505e-06	1215	206.239	203.28	207.537	302.696	266.872	303.829
PA39_050199	5	PA39_050199	CDS	208336	209463	1	PA3863 (dauA)	Sarcosine oxidase beta subunit (EC 1.5.3.1)					1.43735	-0.523414	7.2284	6.23685e-07	1.24311e-05	1128	103.091	126.002	101.791	143.961	141.237	182.281
PA39_140089	14	PA39_140089	CDS	92369	93054	1		hypothetical protein					1.43562	-0.521679	5.2251	2.90515e-06	4.64825e-05	686	41.2255	44.8824	49.2913	64.5258	60.673	65.8707
PA39_390009	39	PA39_390009	CDS	7716	8357	-1		Kynurenine formamidase, bacterial (EC 3.5.1.9)					1.43393	-0.519974	5.08994	3.45238e-06	5.44852e-05	642	43.9292	42.6749	44.8021	67.5035	59.9948	58.2614
PA39_020340	2	PA39_020340	CDS	339551	340885	1		S-adenosylhomocysteine deaminase (EC 3.5.4.28); Methylthioadenosine deaminase					1.43385	-0.519897	6.22474	1.23071e-06	2.25309e-05	1335	45.0307	44.9536	49.1845	65.4299	63.2406	67.5991
PA39_440019	44	PA39_440019	CDS	9051	9401	-1		LSU ribosomal protein L18p (L5e)					1.43303	-0.519068	9.40334	4.79807e-07	9.83182e-06	351	1842.24	1539.54	1401.1	2351.41	2222.69	2176.36
PA39_430003	43	PA39_430003	CDS	2301	3986	-1	PA5372 (betA)	Choline dehydrogenase (EC 1.1.99.1)	Glycine betaine biosynthetic process from choline; Amino acid transport and metabolism	PA5372 (betA)-PA5374 (betI)	Upregulated in vivo (CF sputum) vs in vitro Son et al., 2007; Upregulated when PAO1 grown aerobically with nitrate versus without nitrate in midexponential growth phase; Filiatrault et al., 2005; Upregulated in PAO1 grown in phosphatidylcholine vs citrate Son et al., 2007		1.43293	-0.518964	7.15945	7.77919e-07	1.50432e-05	1686	62.925	65.4195	82.6009	105.067	86.6005	105.641
exp_P9	16	exp_P9	sRNA	58172	58299	1							1.43272	-0.51876	2.9322	0.000258252	0.0020326	128	43.6393	47.4676	56.3282	67.1874	69.3078	71.2808
PA39_070109	7	PA39_070109	CDS	103819	104808	-1		Transcriptional regulator, ArsR family / Methyltransferase fusion					1.43264	-0.51868	8.18305	5.90288e-07	1.18058e-05	990	237.014	242.853	250.499	309.491	334.395	386.334
PA39_640002	64	PA39_640002	CDS	2318	2788	-1		SSU ribosomal protein S7p (S5e)					1.43249	-0.518525	10.477	4.60995e-07	9.54685e-06	471	2614.98	2396.85	2504.6	3679.19	3372.76	3543.59
PA39_370060	37	PA39_370060	CDS	58202	58783	1		FIG00956092: hypothetical protein					1.43225	-0.51828	7.2927	7.65515e-07	1.48525e-05	582	217.323	249.59	204.176	313.351	290.759	340.433
PA39_050154	5	PA39_050154	CDS	163464	164279	1		Inositol-1-monophosphatase (EC 3.1.3.25)					1.43223	-0.518265	6.3654	1.1738e-06	2.17618e-05	816	79.7989	85.4223	86.0428	127.917	109.081	116.741
PA39_400024	40	PA39_400024	CDS	25271	26122	1	PA5437	LysR family transcriptional regulator PA5437					1.42997	-0.515983	5.65233	2.33872e-06	3.92252e-05	852	47.7727	52.0628	47.1092	71.152	64.3836	71.054
PA39_050094	5	PA39_050094	CDS	102138	102416	-1		FIG00955190: hypothetical protein					1.42961	-0.51562	5.54308	2.64265e-06	4.38439e-05	279	143.086	141.619	130.732	208.518	177.269	199.004
PA39_010281	1	PA39_010281	CDS	308953	310047	-1		ATPase, AFG1 family					1.42866	-0.514659	4.89156	5.41784e-06	7.87069e-05	1095	21.2967	20.8673	25.0704	36.1124	29.9089	28.7881
PA39_290024	29	PA39_290024	CDS	17822	19197	-1		Prolyl-tRNA synthetase (EC 6.1.1.15), bacterial type					1.42861	-0.514615	8.04188	7.26983e-07	1.42949e-05	1376	157.098	158.04	161.818	246.201	202.766	220.827
PA39_460039	46	PA39_460039	CDS	34465	34893	1		Cobalt-precorrin-3b C17-methyltransferase					1.4286	-0.514604	4.01711	2.6862e-05	0.000317559	429	27.9533	34.6685	31.2764	43.6308	43.2541	44.955
PA39_120131	12	PA39_120131	CDS	153475	153768	1		Holliday junction resolvasome, helicase subunit					1.42811	-0.514112	4.19216	1.83214e-05	0.000229607	294	48.495	50.5878	55.2115	72.2689	75.6885	69.2745
PA39_070175	7	PA39_070175	CDS	173407	174081	1		Ribulose-phosphate 3-epimerase (EC 5.1.3.1)					1.42649	-0.512472	5.03895	5.2459e-06	7.65901e-05	675	40.7399	39.2632	41.0695	57.3333	57.9379	54.8365
PA39_030130	3	PA39_030130	CDS	145288	145509	-1		FIG00958584: hypothetical protein					1.4243	-0.510256	5.83786	2.65018e-06	4.38443e-05	222	209.033	210.722	223.001	279.906	302.04	318.078
PA39_730004	73	PA39_730004	CDS	2416	2856	-1		FIG00957401: hypothetical protein					1.42377	-0.509712	3.84424	4.66761e-05	0.000502931	441	26.8383	29.9216	24.4801	38.2375	33.3599	41.8687
PA39_320055	32	PA39_320055	CDS	63186	64430	1		Cyanate transport protein CynX					1.42324	-0.509182	9.1853	8.08393e-07	1.55297e-05	1245	383.495	451.344	334.897	520.171	498.081	619.203
PA39_180029	18	PA39_180029	CDS	27364	27924	-1	PA4762 (grpE)	Heat shock protein GrpE	Posttranslational modification, protein turnover, chaperones; Stress response	PA4762 (grpE)-PA4761 (dnaK)	Downregulated when PAO1 grown aerobically with nitrate versus without nitrate in midexponential growth phase; Filiatrault et al., 2005; Upregulated in PAO1 grown in low shear modelled microgravity vs normal gravity control in LB medium; Crabbé et al., 2010	Stress	1.42317	-0.509105	10.6266	7.37049e-07	1.43959e-05	561	2077.65	2389.73	2582.24	3011.4	3142.41	3713.6
PA39_060014	6	PA39_060014	CDS	14258	15064	-1		Aminoglycoside 3'-phosphotransferase type IIb					1.42305	-0.508983	4.19117	2.11538e-05	0.000259534	807	17.0865	19.7231	19.5409	29.4628	23.4519	26.1485
PA39_050073	5	PA39_050073	CDS	82278	83018	-1		tRNA (Guanine37-N1) -methyltransferase (EC 2.1.1.31)					1.42137	-0.507285	8.68525	9.35816e-07	1.7744e-05	741	505.694	436.336	442.746	659.717	637.619	640.918
PA39_320017	32	PA39_320017	CDS	19036	19947	-1		Transcriptional regulator, LysR family					1.42091	-0.506818	6.00208	2.71454e-06	4.46561e-05	912	53.924	59.8774	62.0197	80.3383	75.3064	89.8492
PA39_020238	2	PA39_020238	CDS	249318	250238	1		DNA recombination-dependent growth factor C					1.41953	-0.505408	6.93437	1.62096e-06	2.8686e-05	921	110.823	116.318	104.91	157.642	147.295	158.458
PA39_050016	5	PA39_050016	CDS	14862	15764	-1		Peptide chain release factor 2; programmed frameshift-containing					1.4191	-0.504972	7.20014	1.4617e-06	2.6593e-05	903	137.949	135.644	133.218	202.801	185.189	179.43
PA39_210007	21	PA39_210007	CDS	5091	5291	1		Sulfur carrier protein ThiS					1.41871	-0.504579	3.83532	6.41969e-05	0.000654293	201	58.8841	54.7074	63.6849	74.6658	82.7556	89.2796
PA39_030012	3	PA39_030012	CDS	20184	21224	-1		Inner membrane component of tripartite multidrugresistance system					1.41767	-0.50352	5.81727	3.56951e-06	5.60374e-05	1041	39.587	42.9327	53.075	66.2522	56.1742	66.5444
PA39_210006	21	PA39_210006	CDS	4236	5033	1		Thiazole biosynthesis protein ThiG					1.41666	-0.502494	6.14949	2.84585e-06	4.6166e-05	798	71.76	73.476	77.3057	109.565	95.7918	104.744
PA39_050088	5	PA39_050088	CDS	94287	95030	1		Predicted transcriptional regulator of N-Acetylglucosamine utilization, GntR family					1.41664	-0.502472	3.83755	7.58253e-05	0.000749272	744	14.3856	17.9863	15.9614	22.0983	16.6935	27.8977
PA39_050165	5	PA39_050165	CDS	173371	174438	-1		FIG000906: Predicted Permease					1.41644	-0.502274	6.76643	2.03176e-06	3.50014e-05	1068	82.3661	79.8555	92.7804	119.208	115.738	120.331
PA39_500017	50	PA39_500017	CDS	15266	16183	1		Coproporphyrinogen III oxidase, aerobic (EC 1.3.3.3)					1.41512	-0.500929	6.23497	2.90177e-06	4.64825e-05	918	63.7412	68.1754	73.6264	106.173	80.4514	99.4835
PA39_100155	10	PA39_100155	CDS	173050	174153	-1		Probable Co/Zn/Cd efflux system membrane fusion protein					1.41485	-0.500652	7.64598	1.62832e-06	2.87289e-05	1104	140.962	159.331	155.028	186.422	203.303	243.938
PA39_760007_part	76	PA39_760007_part	pCDS	6619	6819	1		Glycosyltransferase					1.41454	-0.500329	4.35794	2.36352e-05	0.000285186	201	97.9458	85.6773	70.5905	122.486	115.49	117.032
PA39_040175	4	PA39_040175	CDS	190084	191259	1		Oxidoreductase, FAD-binding					1.41423	-0.500015	5.75785	4.24512e-06	6.43976e-05	1176	36.2716	39.6841	39.3103	57.3562	49.097	53.8312
PA39_080164	8	PA39_080164	CDS	189565	190656	1		tRNA-specific 2-thiouridylase MnmA					1.41347	-0.49924	7.45587	1.81481e-06	3.14496e-05	1092	126.164	131.112	145.928	191.636	165.12	204.05
PA39_050075	5	PA39_050075	CDS	83586	83837	-1		SSU ribosomal protein S16p					1.41332	-0.49909	7.76078	1.65802e-06	2.89905e-05	252	756.898	680.864	715.891	1059.61	929.678	1007.94
PA39_010008	1	PA39_010008	CDS	10214	11512	1		hypothetical protein					1.41282	-0.498575	5.18555	7.47581e-06	0.000106226	1299	23.9963	23.8171	22.1721	37.9704	29.3095	30.259
PA39_070059	7	PA39_070059	CDS	57478	57789	-1		hypothetical protein					1.41225	-0.497997	6.99927	2.25989e-06	3.83655e-05	312	327.267	367.973	334.401	449.403	472.478	506.562
PA39_410025	41	PA39_410025	CDS	25250	25918	-1		Arylsulfatase (EC 3.1.6.1)					1.41133	-0.497055	4.72	1.52766e-05	0.000198256	669	30.7122	28.3603	39.4207	50.0337	41.6607	45.3744
PA39_100019	10	PA39_100019	CDS	23103	24527	1	PA3546 (algX)	Alginate biosynthesis protein AlgX					1.41077	-0.496482	5.29653	7.55348e-06	0.000107069	1425	21.7375	20.3248	26.9488	32.0096	33.7736	30.0718
PA39_050153	5	PA39_050153	CDS	162539	163312	-1		tRNA:Cm32/Um32 methyltransferase					1.41032	-0.496026	5.22944	8.51115e-06	0.000118345	774	37.4468	41.3687	42.7904	55.6644	56.0671	56.8172
PA39_070079	7	PA39_070079	CDS	76418	78124	-1	PA0519 (nirS)	Cytochrome cd1 nitrite reductase (EC:1.7.2.1)	Denitrification (anaerobic respiration)	PA0519 (nirS)-PA0509 (nirN)	Downregulated when PAO1 grown in presence with human airway epithelial cells after 4h (Frisk et al., 2004); Upregulated in vivo (CF sputum) vs in vitro Son et al., 2007		1.41005	-0.495743	8.72116	1.63322e-06	2.87289e-05	1707	181.533	201.203	238.723	315.028	239.628	306.768
PA39_440026	44	PA39_440026	CDS	12502	12891	-1		SSU ribosomal protein S11p (S14e)					1.40985	-0.495541	9.0672	1.57328e-06	2.80978e-05	390	1382.38	1074.19	981.997	1843.87	1461.51	1471.87
PA39_330026	33	PA39_330026	CDS	26171	26656	1		Cell division inhibitor-related protein					1.40974	-0.495429	6.8593	2.74041e-06	4.49551e-05	486	188.155	206.547	205.792	260.227	264.682	307.317
PA39_050160	5	PA39_050160	CDS	169481	170524	-1		S-adenosylmethionine:tRNA ribosyltransferase-isomerase (EC 5.-.-.-)					1.4085	-0.49416	5.38068	8.21579e-06	0.000114511	1044	32.1399	36.3112	31.8717	45.7103	42.7708	50.3241
PA39_320054	32	PA39_320054	CDS	62975	63142	-1		FIG00956682: hypothetical protein					1.40825	-0.493901	8.78998	1.7697e-06	3.0759e-05	168	2203.73	2468.82	1954.2	2927.39	3034.14	3206.3
PA39_050141	5	PA39_050141	CDS	153489	154247	-1		Type IV pilus biogenesis protein PilF					1.40727	-0.492902	6.55292	3.4613e-06	5.44852e-05	759	103.856	100.972	105.712	144.633	141.72	143.511
PA39_100163	10	PA39_100163	CDS	179944	180624	-1		Inactive homolog of metal-dependent proteases, putative molecular chaperone					1.40622	-0.491822	5.1389	1.06911e-05	0.000144527	681	43.3637	47.2919	39.179	62.1519	60.25	57.2743
exp_SPA0084	10	exp_SPA0084	sRNA	9231	9431	1							1.40495	-0.490518	4.52366	2.85834e-05	0.000335195	201	82.9818	83.2665	121.423	126.261	129.099	141.557
PA39_270004	27	PA39_270004	CDS	3305	4108	1		Deoxyribonuclease TatD					1.40369	-0.489219	5.20327	1.25731e-05	0.000167779	804	38.2844	38.017	38.9878	54.1118	45.7914	59.2687
PA39_150043	15	PA39_150043	CDS	52863	53633	1		Ubiquinone/menaquinone biosynthesis methyltransferase UbiE (EC 2.1.1.-)					1.4026	-0.488104	6.90369	3.63818e-06	5.68102e-05	771	119.516	132.856	138.972	192.467	163.774	183.005
PA39_010039	1	PA39_010039	CDS	48090	49172	-1	PA4665 (prfA)	Peptide chain release factor 1					1.40203	-0.487521	6.2999	5.13463e-06	7.53423e-05	1083	64.2372	62.4007	56.3569	87.4277	77.751	87.4012
PA39_610003	61	PA39_610003	CDS	3748	5187	-1		Dihydropyrimidinase (EC 3.5.2.2)					1.40187	-0.487357	3.94448	9.21912e-05	0.000882617	1440	8.40912	10.2248	8.35385	11.5931	11.0892	14.2937
PA39_620015	62	PA39_620015	CDS	17345	18562	-1		Argininosuccinate synthase (EC 6.3.4.5)					1.40145	-0.486918	8.23188	2.6621e-06	4.39172e-05	1218	206.373	195.037	219.815	316.003	255.107	285.436
PA39_190024	19	PA39_190024	CDS	22892	24868	1		ATP-dependent DNA helicase Rep					1.40138	-0.486845	6.5274	4.7139e-06	7.02275e-05	1977	39.0617	36.2193	42.1252	54.9723	49.6595	57.3928
PA39_100135	10	PA39_100135	CDS	148944	149729	1		Methionine aminopeptidase (EC 3.4.11.18)					1.40093	-0.486386	8.14269	2.81279e-06	4.58847e-05	786	288.341	295.973	322.038	403.762	388.171	457.776
PA39_010110	1	PA39_010110	CDS	119185	120438	1	glyA; highest similarity with glyA (PA14_60890) of PA14	Serine hydroxymethyltransferase (EC 2.1.2.1)					1.4008	-0.486256	7.00441	3.77438e-06	5.86234e-05	1254	94.3836	80.7332	82.0934	131.311	110.716	112.897
PA39_040144	4	PA39_040144	CDS	154206	154742	1		putative membrane protein					1.3978	-0.483156	4.62971	3.08392e-05	0.000360201	537	40.5165	37.9693	37.4792	54.011	50.7999	54.8369
PA39_040036	4	PA39_040036	CDS	38305	39303	1		tRNA dihydrouridine synthase B (EC 1.-.-.-)					1.39699	-0.482317	7.41785	3.97042e-06	6.08589e-05	999	157.694	141.937	131.454	214.54	182.12	196.426
PA39_500016	50	PA39_500016	CDS	14384	15208	1		Shikimate 5-dehydrogenase I alpha (EC 1.1.1.25)					1.39643	-0.481747	5.98485	7.73226e-06	0.000108549	825	66.0498	64.0681	63.2322	96.0665	86.2945	83.3904
exp_P2	21	exp_P2	sRNA	72092	72229	1							1.39632	-0.481632	3.71349	0.000161056	0.00138727	138	76.142	74.8205	88.5676	100.199	109.285	118.444
PA39_210014	21	PA39_210014	CDS	9856	11208	1		Signal recognition particle receptor protein FtsY (=alpha subunit) (TC 3.A.5.1.1)					1.39613	-0.481434	7.43632	4.10712e-06	6.26922e-05	1353	106.705	104.773	111.508	154.855	141.682	146.855
PA39_090024	9	PA39_090024	CDS	26692	27168	-1		Transcriptional regulator, MarR family					1.39603	-0.481329	4.11637	7.44704e-05	0.000738382	477	27.8427	33.6805	30.3115	36.2354	44.9459	44.4199
exp_phrS	2	exp_phrS	sRNA	196025	196236	1							1.39383	-0.479057	5.16837	1.95968e-05	0.000242983	212	133.952	138.375	156.407	171.411	205.395	209.884
PA39_130070	13	PA39_130070	CDS	72584	73042	1		FIG00953866: hypothetical protein					1.39363	-0.478853	4.48071	4.62154e-05	0.000498887	459	43.4019	40.0363	39.1442	47.7594	63.2981	56.9016
PA39_460015	46	PA39_460015	CDS	13042	13578	-1		COG1399 protein, clustered with ribosomal protein L32p					1.39268	-0.477862	8.37161	3.96667e-06	6.08589e-05	537	582.798	500.681	471.937	747.832	699.221	685.662
PA39_060097	6	PA39_060097	CDS	98124	98366	1		Exodeoxyribonuclease VII small subunit (EC 3.1.11.6)					1.39201	-0.477169	2.9008	0.000622017	0.00421413	243	23.6299	24.6967	28.2428	38.1667	38.3332	30.0733
PA39_140023	14	PA39_140023	CDS	25702	26868	1		Putative sugar transport protein					1.39159	-0.476739	5.34863	1.72648e-05	0.000219188	1167	29.4887	28.3317	30.3626	44.2159	33.6383	43.0191
PA39_180066	18	PA39_180066	CDS	65938	66426	1		2-amino-4-hydroxy-6- hydroxymethyldihydropteridine pyrophosphokinase (EC 2.7.6.3)					1.3915	-0.476637	5.45905	1.57766e-05	0.000203319	489	69.0969	78.5142	80.1875	96.7279	103.107	111.331
PA39_170046	17	PA39_170046	CDS	48890	49117	-1		FIG00957039: hypothetical protein					1.3913	-0.47643	5.70184	1.32e-05	0.000174427	228	178.69	219.073	181.282	241.477	251.291	297.569
PA39_240005	24	PA39_240005	CDS	3456	4766	1		Cell division trigger factor (EC 5.2.1.8)					1.39096	-0.476083	9.61041	3.80651e-06	5.89655e-05	1311	513.523	473.091	520.347	701.649	640.768	722.01
PA39_040034	4	PA39_040034	CDS	35844	36728	1		Ribosomal protein L11 methyltransferase (EC 2.1.1.-)					1.39083	-0.475944	5.14022	2.07777e-05	0.000255995	885	31.117	34.4953	35.1145	50.2071	41.5168	46.1242
PA39_010013	1	PA39_010013	CDS	15361	16197	-1		Periplasmic protein TonB, links inner and outer membranes					1.39047	-0.475571	5.34798	1.75958e-05	0.000222423	837	38.9684	40.6153	43.4391	61.0443	49.2855	58.0169
PA39_160014	16	PA39_160014	CDS	13638	14375	1		Cobalamin synthase					1.39004	-0.475124	4.82338	3.39707e-05	0.000388237	738	33.0807	35.7094	28.3164	41.8141	42.5739	48.1632
PA39_100062	10	PA39_100062	CDS	72245	73231	-1		hydrolase, alpha/beta fold family					1.38975	-0.474825	5.31207	2.01786e-05	0.000249139	987	30.4737	33.5741	37.9703	48.8626	37.451	53.0113
PA39_020263	2	PA39_020263	CDS	268616	268870	1		Cell division topological specificity factor MinE					1.38925	-0.474305	6.62843	7.34126e-06	0.000104824	255	293.959	267.65	418.675	504.229	444.44	390.021
PA39_410030	41	PA39_410030	CDS	30757	31554	-1		Ferric enterobactin transport ATP-binding protein FepC (TC 3.A.1.14.2)					1.38874	-0.473779	3.25184	0.000489919	0.00347224	798	8.76196	11.0704	10.3396	12.1505	14.3595	14.5222
PA39_480028	48	PA39_480028	CDS	25930	26349	-1		FIG136845: Rhodanese-related sulfurtransferase					1.38844	-0.473468	4.81514	3.33187e-05	0.000381754	420	56.3605	60.084	52.9689	83.5107	70.4079	77.7316
PA39_200066	20	PA39_200066	CDS	62646	62885	-1		FIG00953588: hypothetical protein					1.38841	-0.473428	2.48131	0.00301267	0.015151	240	21.1584	23.1417	14.6192	23.1863	23.1026	32.6112
PA39_020079	2	PA39_020079	CDS	80758	81342	1		FIG00955478: hypothetical protein					1.3875	-0.472483	7.13357	6.9736e-06	9.98182e-05	585	188.765	226.455	194.429	267.209	248.071	316.069
PA39_210011	21	PA39_210011	CDS	7214	8068	1		RNA polymerase sigma factor RpoH					1.38745	-0.472437	10.3125	4.3434e-06	6.55438e-05	855	1128.45	1187.36	1456.34	1659.35	1692.31	1791.71
PA39_060110	6	PA39_060110	CDS	111195	112025	1		Inner membrane protein					1.38727	-0.472245	5.50164	1.76765e-05	0.000222782	831	42.6811	48.3994	47.1397	66.8625	55.0681	66.5533
PA39_010032	1	PA39_010032	CDS	41576	42190	1		LSU ribosomal protein L25p					1.38701	-0.471977	9.07333	4.78361e-06	7.10847e-05	615	857.77	696.228	658.528	1082.09	980.302	960.592
PA39_180048	18	PA39_180048	CDS	45666	47147	-1	PA4745 (nusA)	Transcription termination protein NusA					1.38546	-0.470369	9.69559	4.92352e-06	7.29781e-05	1482	507.829	457.111	451.696	669.161	619.312	643.486
PA39_070143	7	PA39_070143	CDS	138344	140197	-1		RNA polymerase sigma factor RpoD					1.38536	-0.47026	11.8659	4.62219e-06	6.90374e-05	1854	1593.88	1704.04	1812.68	2296.43	2145.32	2523.05
PA39_120081	12	PA39_120081	CDS	99723	101489	-1		C4-dicarboxylate transport sensor protein					1.38531	-0.470206	4.78561	4.38526e-05	0.000477797	1767	12.8216	14.619	12.1975	17.5117	16.0241	20.336
PA39_110134	11	PA39_110134	CDS	137817	138797	-1		Chromosome segregation ATPases					1.38519	-0.470082	3.98243	0.000119958	0.00108782	981	13.1002	12.691	14.8172	19.7677	18.3879	17.4553
PA39_120044	12	PA39_120044	CDS	59857	61692	-1		Glucosamine--fructose-6-phosphate aminotransferase [isomerizing] (EC 2.6.1.16)					1.38504	-0.46993	7.13733	7.61059e-06	0.000107357	1836	60.635	65.1301	68.8384	90.5591	83.5116	90.7929
PA39_170047	17	PA39_170047	CDS	49114	49395	-1		Plasmid stabilization system protein					1.38486	-0.469735	5.98447	1.3935e-05	0.000182467	282	171.761	205.807	193.191	251.446	236.204	288.43
PA39_020092	2	PA39_020092	CDS	93441	94412	-1		secretion protein HlyD					1.38471	-0.469587	4.15637	9.23763e-05	0.000882942	972	14.9495	13.4605	17.8104	23.9409	19.699	19.7078
PA39_040180	4	PA39_040180	CDS	195856	197280	-1		ADP-heptose synthase (EC 2.7.-.-) / D-glycero-beta-D-manno-heptose 7-phosphate kinase					1.38446	-0.469325	8.78158	5.59504e-06	8.08788e-05	1425	256.93	283.475	243.946	357.49	333.274	376.549
PA39_590019	59	PA39_590019	CDS	21829	22278	1		Integral membrane protein					1.38301	-0.467817	3.59701	0.000270264	0.00211008	450	22.569	27.0038	18.507	31.6645	28.4213	32.4791
PA39_050076	5	PA39_050076	CDS	84047	85420	-1		Signal recognition particle, subunit Ffh SRP54 (TC 3.A.5.1.1)					1.38256	-0.467342	7.41298	7.75932e-06	0.000108668	1374	109.879	98.1797	106.212	154.084	137.956	135.484
PA39_030216	3	PA39_030216	CDS	233429	234100	1		DNA-3-methyladenine glycosylase (EC 3.2.2.20)					1.38181	-0.466559	5.24653	2.76547e-05	0.000324957	672	46.502	42.8221	53.7607	72.8962	56.4364	65.57
PA39_070078	7	PA39_070078	CDS	76053	76367	-1	PA0518 (nirM)	Cytochrome c551 NirM	Denitrification (anaerobic respiration)	PA0519 (nirS)-PA0509 (nirN)	Upregulated in vivo (CF sputum) vs in vitro Son et al., 2007		1.38158	-0.466315	5.9299	1.56532e-05	0.000202693	315	166.911	169.454	154.47	255.082	192.683	219.914
PA39_070123	7	PA39_070123	CDS	117062	117757	-1		putative unknown enzyme					1.38156	-0.466296	4.91088	4.02096e-05	0.000448994	696	35.8066	36.7932	37.0051	50.3944	47.9047	50.6968
PA39_050166	5	PA39_050166	CDS	174431	175549	-1		FIG000988: Predicted permease					1.3797	-0.464353	6.92767	1.04973e-05	0.000142901	1119	84.1974	88.9075	103.575	132.913	112.247	130.149
PA39_290017	29	PA39_290017	CDS	10991	12766	1		Aspartyl-tRNA synthetase (EC 6.1.1.12) @ Aspartyl-tRNA(Asn) synthetase (EC 6.1.1.23)					1.3794	-0.464039	9.01223	6.93472e-06	9.95055e-05	1776	250.272	228.331	259.69	353.965	309.242	339.26
PA39_230037	23	PA39_230037	CDS	39888	40064	1		Cytochrome c-type biogenesis protein CcmD, interacts with CcmCE					1.37922	-0.463858	3.16037	0.000593772	0.00406045	177	38.841	41.6977	46.3982	64.307	58.4744	51.5477
PA39_130079	13	PA39_130079	CDS	78550	79452	-1		alpha-1,6-rhamnosyltransferase					1.37907	-0.463699	6.4093	1.36567e-05	0.000179628	903	73.0623	82.5586	83.9868	108.683	101.355	114.592
PA39_680005	68	PA39_680005	CDS	2407	2913	1		Transcription elongation factor GreB					1.37881	-0.463424	5.51503	2.53153e-05	0.000301717	507	74.7334	80.7997	73.8424	106.431	93.905	110.62
PA39_480029	48	PA39_480029	CDS	26351	26605	-1		Glutaredoxin 3 (Grx3)					1.37789	-0.46246	4.35897	8.50138e-05	0.000821987	255	76.5916	64.1718	62.2948	110.765	81.1762	85.4654
PA39_020098	2	PA39_020098	CDS	99173	99709	1	PA3396 (nosL)	Nitrous oxide reductase maturation protein, outer-membrane lipoprotein NosL	Denitrification (anaerobic respiration)	PA3391 (nosR)-PA3396(nosL)	Upregulated when PAO1 grown aerobically with nitrate versus without nitrate in early stationary phase; Filiatrault et al., 2005		1.37788	-0.462455	3.55138	0.000346247	0.00259241	537	17.4577	17.7005	20.1038	25.4354	24.2298	25.3651
PA39_180084	18	PA39_180084	CDS	85188	85511	1		Rieske 2Fe-2S family protein					1.37712	-0.461655	5.89527	1.89916e-05	0.000236483	324	158.658	170.154	138.041	227.959	207.41	196.855
exp_P27	64	exp_P27	sRNA	12912	13104	1							1.37694	-0.461462	7.93041	9.00871e-06	0.00012467	193	1224.07	991.945	989.876	1574.44	1372.46	1403.67
PA39_180067	18	PA39_180067	CDS	66423	67826	1		Poly(A) polymerase (EC 2.7.7.19)					1.37672	-0.461237	7.99764	9.08915e-06	0.000125476	1404	143.616	148.464	171.498	201.536	203.303	222.767
PA39_620011	62	PA39_620011	CDS	9963	10157	-1		Copper chaperone					1.37651	-0.461015	5.61748	2.41695e-05	0.000290432	195	196.911	198.036	244.783	297.908	295.334	272.975
PA39_060094	6	PA39_060094	CDS	94325	95122	-1		Vitamin B12 ABC transporter, B12-binding component BtuF					1.37644	-0.460942	5.51613	2.7547e-05	0.000324344	798	49.8796	48.9062	46.9632	66.6691	63.3671	67.4089
PA39_690005	69	PA39_690005	CDS	4427	5077	1		Sensor histidine kinase					1.37531	-0.459755	1.80651	0.0125126	0.0470531	651	4.80021	4.69518	4.02738	5.18056	6.01874	6.84158
PA39_070181	7	PA39_070181	CDS	178526	178885	1	PA0613	FIG00953945: hypothetical protein					1.37515	-0.459586	5.27065	3.70536e-05	0.000417747	360	78.5574	97.6403	97.4616	118.039	117.875	133.208
PA39_060093	6	PA39_060093	CDS	93906	94325	-1		Permeases of the major facilitator superfamily					1.37429	-0.458685	4.92697	5.93701e-05	0.000614531	420	59.3366	62.7466	62.6998	76.886	75.8645	96.3666
PA39_180040	18	PA39_180040	CDS	39424	41343	-1		Cell division protein FtsH (EC 3.4.24.-)					1.37409	-0.458472	11.3426	8.00266e-06	0.000111807	1920	1050.33	1119.13	1280.49	1574.16	1424.04	1663.49
PA39_090036	9	PA39_090036	CDS	38969	40003	1		Selenide,water dikinase (EC 2.7.9.3)					1.37382	-0.458191	6.79015	1.49748e-05	0.000195644	1035	80.3124	95.763	97.117	117.876	108.071	142.926
exp_SPA0081	2	exp_SPA0081	sRNA	451569	451769	1							1.37272	-0.457035	-2.34144	0.584181	0.741656	201	0.583011	0	0.767288	0.419471	1.10341	0.430263
PA39_010273	1	PA39_010273	CDS	299844	301013	1	(PA4446/algW)	Outer membrane stress sensor protease DegS					1.37205	-0.456333	6.88247	1.52218e-05	0.000197985	1170	86.6369	82.2284	88.0532	114.508	112.346	120.078
PA39_070176	7	PA39_070176	CDS	174081	174899	1		Phosphoglycolate phosphatase (EC 3.1.3.18)					1.37151	-0.455761	5.81807	2.6824e-05	0.000317559	819	57.7102	57.8926	59.9293	83.593	72.123	81.2031
PA39_720006	72	PA39_720006	CDS	7556	8679	1		Probable Co/Zn/Cd efflux system membrane fusion protein					1.37011	-0.454291	3.92407	0.000240085	0.00191544	1124	12.1981	12.6683	9.50185	14.5524	15.6539	16.0809
PA39_610017	61	PA39_610017	CDS	18873	19943	-1		hypothetical protein					1.36935	-0.453492	6.90893	1.69835e-05	0.000216559	1071	87.5697	99.5397	99.7566	123.046	128.115	134.569
PA39_160098	16	PA39_160098	CDS	100176	101018	1		COG3712: Fe2+-dicitrate sensor, membrane component					1.36896	-0.45308	2.70724	0.00200464	0.0110236	843	7.08949	6.49994	5.9458	9.70157	8.15579	8.6688
PA39_050197	5	PA39_050197	CDS	205682	207205	1		ATP-dependent RNA helicase RhlB					1.36889	-0.453011	7.91979	1.32015e-05	0.000174427	1524	126.053	127.846	151.948	186.884	169.637	189.82
PA39_090117	9	PA39_090117	CDS	121115	122425	-1		O-acetylhomoserine sulfhydrylase (EC 2.5.1.49)					1.36862	-0.452726	4.80476	8.00916e-05	0.000783476	1311	15.7022	20.3293	18.5576	22.7023	23.4022	27.0795
PA39_320006	32	PA39_320006	CDS	4493	5305	1		Exodeoxyribonuclease III (EC 3.1.11.2)					1.36746	-0.451494	5.3798	4.21496e-05	0.000461827	813	41.6082	42.3644	46.571	67.7206	52.1045	56.0596
PA39_260012	26	PA39_260012	CDS	12611	12841	1		FIG00959115: hypothetical protein					1.3671	-0.451115	4.34238	0.000149377	0.00130789	231	76.2633	74.389	73.2735	94.5335	100.811	105.576
PA39_100020	10	PA39_100020	CDS	24531	25634	1	PA3547 (algL)	Alginate lyase precursor (EC 4.2.2.3)					1.3669	-0.450904	5.58299	3.7385e-05	0.000419863	1104	36.868	36.5661	37.299	49.8703	51.8971	47.1582
PA39_130017	13	PA39_130017	CDS	24484	24888	-1		lipoprotein, putative					1.36674	-0.450737	5.57671	4.16345e-05	0.00045839	405	95.5806	102.714	103.197	131.779	120.476	152.68
PA39_360003	36	PA39_360003	CDS	1893	3371	1		Outer membrane component of tripartite multidrugresistance system					1.36673	-0.450726	6.51518	2.32796e-05	0.00028206	1479	44.1062	52.1197	62.2531	67.1545	63.4314	82.2143
PA39_040142	4	PA39_040142	CDS	151236	152450	-1		Phosphoserine phosphatase (EC 3.1.3.3)					1.36654	-0.450523	7.02963	1.88507e-05	0.00023523	1215	91.0797	87.3743	96.3112	120.329	112.383	137.127
PA39_090098	9	PA39_090098	CDS	106100	106360	1		Succinate dehydrogenase cytochrome b-556 subunit					1.36642	-0.450405	7.82736	1.51371e-05	0.000197323	261	775.846	723.081	723.114	1040.84	882.041	1068.94
PA39_350032	35	PA39_350032	CDS	37683	38273	1		DedA family protein					1.36535	-0.449268	5.41401	4.96177e-05	0.000529126	591	55.5192	64.8374	64.4561	79.4631	76.6803	91.5313
PA39_170029	17	PA39_170029	CDS	31319	32392	-1		Polyphosphate kinase 2 (EC 2.7.4.1)					1.36455	-0.448427	9.67724	1.32945e-05	0.000175259	1074	615.931	677.305	659.441	874.617	818.03	926.228
PA39_020151	2	PA39_020151	CDS	144474	146612	-1		ATP-dependent DNA helicase RecQ					1.36399	-0.447835	7.72296	1.71075e-05	0.000217664	2139	83.0175	82.8279	86.8281	114.823	110.599	113.39
PA39_100016	10	PA39_100016	CDS	18542	19969	1	PA3543 (algK)	Alginate biosynthesis protein AlgK precursor					1.36392	-0.447759	5.47889	4.22871e-05	0.000462466	1428	25.0564	23.1795	31.3202	39.9722	37.5854	29.403
PA39_040115	4	PA39_040115	CDS	120901	121320	-1		SSU ribosomal protein S6p					1.36377	-0.447601	9.59365	1.37717e-05	0.000180734	420	1913.47	1459.15	1314.77	2504.32	1907.35	1886.15
PA39_040181	4	PA39_040181	CDS	197321	199132	-1		Lipid A export ATP-binding/permease protein MsbA(EC 3.6.3.25)					1.36364	-0.447462	7.6091	1.78918e-05	0.000224706	1812	92.2219	88.292	95.0288	127.215	115.87	126.67
PA39_220021	22	PA39_220021	CDS	13387	13503	1		hypothetical protein					1.36275	-0.446519	1.60945	0.0132282	0.0492368	117	19.3639	22.3014	23.3974	30.9871	30.3296	27.3493
PA39_210074	21	PA39_210074	CDS	70632	72026	1		D-2-hydroxyglutarate dehydrogenase					1.36252	-0.446276	7.36664	2.00214e-05	0.000247723	1395	100.328	94.7778	107.543	141.913	123.108	140.945
PA39_070131	7	PA39_070131	CDS	121603	121950	-1		FIG00955642: hypothetical protein					1.36181	-0.445521	2.04322	0.0107514	0.0417196	348	10.4389	6.74809	12.7413	10.1758	15.7204	13.9168
PA39_430006	43	PA39_430006	CDS	6527	8131	1	PA5375 (betT1)	High-affinity choline uptake protein BetT	Choline-glycine betaine transport		Upregulated in PAO1 grown in phosphatidylcholine vs citrate Son et al., 2007		1.35974	-0.44333	4.09773	0.000262596	0.00206084	1605	7.34993	9.96327	10.0655	12.1349	11.1468	13.2014
PA39_190063	19	PA39_190063	CDS	63549	64268	-1		Ribonuclease PH (EC 2.7.7.56)					1.35966	-0.44325	7.50176	2.21531e-05	0.000270092	720	212.235	211.019	221.966	287.486	266.861	309.116
PA39_810004	81	PA39_810004	CDS	1881	3020	-1		Homoserine O-acetyltransferase (EC 2.3.1.31)					1.35956	-0.443137	5.28714	6.5333e-05	0.000661256	1140	28.8166	27.7275	31.0479	43.8579	34.2405	39.2587
PA39_110136	11	PA39_110136	CDS	139686	140639	1		Cyn operon transcriptional activator					1.35928	-0.442848	2.35284	0.00619411	0.0267754	954	4.01263	5.23572	4.44569	5.12599	5.81197	7.07092
PA39_070015	7	PA39_070015	CDS	16675	16887	-1		hypothetical protein					1.35902	-0.442564	6.09347	3.89323e-05	0.000435564	213	223.184	284.026	316.958	378.422	325.909	394.857
PA39_330038	33	PA39_330038	CDS	37456	39378	-1		probable ATP-binding component of ABC transporter					1.359	-0.442547	7.03417	2.55873e-05	0.000304337	1923	63.2341	59.8186	51.4484	80.3238	75.7352	77.3309
PA39_160001_part	16	PA39_160001_part	pCDS	1	97	-1		4-hydroxyproline epimerase (EC 5.1.1.8)					1.35862	-0.442137	1.34843	0.028351	0.0877455	97	18.5241	20.3669	26.6316	25.2072	34.2966	28.5304
PA39_100109	10	PA39_100109	CDS	119884	121110	1		Putative transport system permease protein					1.35817	-0.441665	6.47348	3.25341e-05	0.000375493	1227	64.3706	61.1836	59.8926	92.4908	73.5066	82.0072
PA39_010173	1	PA39_010173	CDS	189971	190699	-1		COG1496: Uncharacterized conserved protein					1.35639	-0.439774	5.94277	4.75293e-05	0.000509304	729	72.8187	74.7038	68.9675	89.8652	100.194	98.5833
PA39_180028	18	PA39_180028	CDS	27186	27371	-1		hypothetical protein					1.35608	-0.439437	1.11964	0.047202	0.129722	186	6.9303	10.6214	11.8156	9.97258	13.1163	15.1113
PA39_360002	36	PA39_360002	CDS	1419	1889	1		Transcriptional regulator, MarR family					1.35511	-0.438406	5.58786	6.82049e-05	0.000686753	471	80.1968	76.2915	105.845	110.27	106.262	133.029
PA39_650007	65	PA39_650007	CDS	6267	6734	-1		FxsA protein					1.35492	-0.438209	8.51639	2.30625e-05	0.000280593	468	658.29	690.069	662.788	844.938	840.698	996.77
PA39_040022	4	PA39_040022	CDS	21889	22020	1		hypothetical protein					1.3542	-0.437439	2.63779	0.00405189	0.0191914	132	47.9394	38.4047	33.8827	50.4604	49.8456	58.9656
PA39_210054	21	PA39_210054	CDS	50039	50692	-1		Phosphoserine phosphatase (EC 3.1.3.3)					1.35382	-0.437033	5.10455	9.89308e-05	0.000931865	654	40.2563	44.7416	50.1703	62.3973	54.9376	62.548
PA39_640008	64	PA39_640008	CDS	13111	13806	-1		LSU ribosomal protein L1p (L10Ae)					1.35303	-0.436196	10.718	2.17417e-05	0.000266187	696	2364.41	2065.08	1778.41	3007.31	2529.5	2736.32
PA39_050103	5	PA39_050103	CDS	114620	116203	-1	PA3769 (guaA)	GMP synthase [glutamine-hydrolyzing], amidotransferase subunit (EC 6.3.5.2) / GMP synthase [glutamine-hydrolyzing], ATP pyrophosphatase subunit (EC 6.3.5.2)					1.35253	-0.435665	7.34918	3.10679e-05	0.000361428	1584	88.0121	92.4585	84.22	130.09	104.218	117.631
PA39_200094	20	PA39_200094	CDS	92820	93911	1		Chorismate synthase (EC 4.2.3.5)					1.35186	-0.434949	6.52515	4.09967e-05	0.000455172	1092	76.1203	69.7374	70.5099	104.08	95.9985	87.75
PA39_210032	21	PA39_210032	CDS	27673	28551	1		Predicted signal transduction protein					1.35185	-0.434932	4.7566	0.0001628	0.00139612	879	25.4634	24.8501	28.7308	34.9149	31.2871	38.814
PA39_120029	12	PA39_120029	CDS	47497	48141	-1		rRNA small subunit 7-methylguanosine (m7G) methyltransferase GidB					1.35171	-0.434781	6.43604	4.52467e-05	0.000490243	645	119.668	111.479	113.696	142.745	156.453	159.558
PA39_050128	5	PA39_050128	CDS	139695	139832	-1		FIG00966239: hypothetical protein					1.34748	-0.430261	3.20656	0.00144301	0.00849515	138	65.952	55.6427	48.8938	75.7601	79.8212	72.069
PA39_130037	13	PA39_130037	CDS	41813	42757	-1		Folate-dependent protein for Fe/S cluster synthesis/repair in oxidative stress					1.34613	-0.428815	6.14044	6.4718e-05	0.000656995	945	60.6387	63.7425	68.0548	91.0052	75.9623	87.8098
PA39_080152	8	PA39_080152	CDS	176796	177473	1		NADH-ubiquinone oxidoreductase chain B (EC 1.6.5.3)					1.34526	-0.42789	8.90414	3.4209e-05	0.000388678	678	555.909	598.437	670.298	772.378	765.671	875.926
PA39_060096	6	PA39_060096	CDS	97240	98127	1		Octaprenyl diphosphate synthase (EC 2.5.1.90) / Dimethylallyltransferase (EC 2.5.1.1) / (2E,6E)-farnesyl diphosphate synthase (EC 2.5.1.10) / Geranylgeranyl diphosphate synthase (EC 2.5.1.29)					1.3449	-0.427499	4.78783	0.000171254	0.00145155	888	30.6159	24.0106	24.966	41.9669	32.5518	31.5546
PA39_440002	44	PA39_440002	CDS	1348	1632	-1		SSU ribosomal protein S10p (S20e)					1.34454	-0.427116	10.0476	3.27731e-05	0.000377504	285	3681.39	3010.53	2860.33	4463	4094.59	4095.8
PA39_010235	1	PA39_010235	CDS	264951	266405	1	PA4483 (gatA)	Aspartyl-tRNA(Asn) amidotransferase subunit A (EC 6.3.5.6) @ Glutamyl-tRNA(Gln) amidotransferase subunit A (EC 6.3.5.7)					1.34449	-0.427062	7.66281	4.18001e-05	0.000458859	1455	122.098	121.407	115.695	168.222	142.268	164.763
PA39_140018	14	PA39_140018	CDS	20713	21549	-1		Conserved domain protein					1.34427	-0.426823	6.53843	6.09527e-05	0.000627802	837	88.4372	93.8337	104.613	115.037	121.006	143.157
PA39_020381	2	PA39_020381	CDS	386957	387406	-1		16 kDa heat shock protein A					1.34427	-0.426818	12.1892	3.17629e-05	0.000368046	450	8642.45	9232.98	8928.51	11409.1	11573.4	12436.6
PA39_640009	64	PA39_640009	CDS	13806	14237	-1		LSU ribosomal protein L11p (L12e)					1.34371	-0.426219	9.98444	3.41975e-05	0.000388678	432	2231.67	1974.81	1834.46	2753.47	2468.9	2778.06
PA39_010238	1	PA39_010238	CDS	268062	269057	-1	PA4480 (mreC)	Rod shape-determining protein MreC	Cell cycle control, cell division, chromosome partitioning	PA4481 (mreB)-PA4479 (mreD)			1.34271	-0.425148	6.07853	7.7216e-05	0.00075841	996	63.691	54.1164	56.8279	80.4197	73.7056	77.0184
PA39_020187	2	PA39_020187	CDS	191605	194451	1		RNA polymerase associated protein RapA (EC 3.6.1.-)					1.34242	-0.424834	6.98762	5.33502e-05	0.000563018	2847	39.2812	39.7104	36.0373	53.8991	48.5065	49.4079
PA39_130013	13	PA39_130013	CDS	15190	18372	1		Proline dehydrogenase (EC 1.5.99.8) (Proline oxidase) / Delta-1-pyrroline-5-carboxylate dehydrogenase (EC 1.5.1.12)					1.34214	-0.424539	7.77658	4.52455e-05	0.000490243	3183	59.9977	62.4298	55.5147	82.4595	72.256	80.0978
PA39_030156	3	PA39_030156	CDS	166755	167771	-1		Quinone oxidoreductase (EC 1.6.5.5)					1.34137	-0.423708	6.52257	7.04175e-05	0.000702971	1017	74.2057	89.5044	70.5158	88.2102	98.9346	121.433
PA39_010315	1	PA39_010315	CDS	342619	343080	1		Zn-ribbon-containing, possibly RNA-binding protein and truncated derivatives					1.3413	-0.42363	5.75029	0.000102862	0.000959933	462	94.7796	99.8039	106.572	120.813	133.295	142.734
PA39_380055	38	PA39_380055	CDS	56502	57299	-1		FIG00955248: hypothetical protein					1.34095	-0.423254	3.40658	0.0013117	0.00786153	798	13.7059	11.8645	8.50363	14.6862	15.1006	15.2808
PA39_020082	2	PA39_020082	CDS	82243	82461	-1		FIG00955682: hypothetical protein					1.34085	-0.423147	0.492296	0.0942074	0.215416	219	6.06438	3.57433	5.9859	6.92989	8.10173	6.12093
PA39_530020	53	PA39_530020	CDS	18216	18722	-1		Uncharacterized protein conserved in bacteria					1.33919	-0.421362	4.35277	0.000416479	0.00302894	507	31.5113	36.0253	36.8071	39.5792	46.3692	50.8321
PA39_020264	2	PA39_020264	CDS	268867	269682	1		Septum site-determining protein MinD					1.33837	-0.420478	8.26322	4.96509e-05	0.000529126	816	296.792	287.375	389.673	446.056	402.166	433.368
PA39_770002	77	PA39_770002	CDS	933	1238	1		FIG00953349: hypothetical protein					1.33621	-0.418143	3.12787	0.00221405	0.0119612	306	22.9775	19.9776	30.1142	35.2685	32.1322	29.6755
PA39_050142	5	PA39_050142	CDS	154265	155404	-1		Ribosomal RNA large subunit methyltransferase N (EC 2.1.1.-)					1.33585	-0.417758	8.56376	5.3506e-05	0.000563018	1140	292.689	276.261	289.848	389.544	365.686	373.09
PA39_010150	1	PA39_010150	CDS	164938	166161	-1		GTP-binding protein Obg					1.33582	-0.417722	8.26476	5.63077e-05	0.000587209	1224	224.126	217.378	208.972	276.017	258.81	321.661
PA39_100010	10	PA39_100010	CDS	10548	11465	1		Ornithine carbamoyltransferase (EC 2.1.3.3)					1.33566	-0.417549	6.08714	0.000104182	0.000970373	918	63.0604	61.9629	66.6124	84.681	79.6461	87.5191
PA39_330050	33	PA39_330050	CDS	51791	52324	1		Molybdopterin-guanine dinucleotide biosynthesis protein MobA					1.33564	-0.417536	3.41539	0.0015901	0.00916575	534	14.4836	18.847	18.3395	20.8416	22.7046	24.05
PA39_040038	4	PA39_040038	CDS	39703	41310	1		IMP cyclohydrolase (EC 3.5.4.10) / Phosphoribosylaminoimidazolecarboxamide formyltransferase (EC 2.1.2.3)					1.33505	-0.416898	7.1966	7.01672e-05	0.000701672	1608	81.6215	83.2896	71.3338	103.19	101.605	105.334
PA39_010270	1	PA39_010270	CDS	296655	297290	-1		ATP phosphoribosyltransferase (EC 2.4.2.17)					1.33498	-0.416822	7.27856	6.8574e-05	0.000689281	636	209.373	208.237	214.484	293.905	258.168	277.806
PA39_260009	26	PA39_260009	CDS	10708	11427	1		Mg(2+) transport ATPase protein C					1.33465	-0.416465	4.81231	0.00027148	0.00211675	720	33.311	33.6512	33.9509	45.5528	41.174	45.8239
PA39_280019	28	PA39_280019	CDS	17426	17953	-1		Ribosylnicotinamide kinase (EC 2.7.1.22)					1.33457	-0.416376	3.41769	0.0015901	0.00916575	528	16.7936	19.6965	15.773	23.6334	20.5823	24.3233
PA39_240018	24	PA39_240018	CDS	20422	21969	-1		Membrane-bound lytic murein transglycosylase D precursor (EC 3.2.1.-)					1.33454	-0.416345	7.71479	6.34151e-05	0.000649726	1548	111.76	109.514	130.19	159.967	154.208	146.596
PA39_440025	44	PA39_440025	CDS	12127	12483	-1		SSU ribosomal protein S13p (S18e)					1.33431	-0.416093	9.00121	5.4782e-05	0.000573346	357	1429.75	1160.65	1116.83	1926.46	1465.31	1478.2
PA39_580004	58	PA39_580004	CDS	2606	3484	-1		FIG00957035: hypothetical protein					1.33416	-0.415927	3.28499	0.00178061	0.0100592	879	9.86541	8.60849	9.95707	12.6614	13.2886	11.659
PA39_190066	19	PA39_190066	CDS	66072	66338	1		DNA-directed RNA polymerase omega subunit (EC 2.7.7.6)					1.334	-0.415764	8.54479	5.84461e-05	0.00060734	267	1153.42	1176.61	1296.18	1560.91	1541.42	1654.19
PA39_220010	22	PA39_220010	CDS	6278	6466	1		FIG00957257: hypothetical protein					1.33365	-0.415381	4.00818	0.000799782	0.00522453	189	79.1568	65.4781	75.2764	96.3585	86.0541	105.93
PA39_360058	36	PA39_360058	CDS	60690	61367	-1		Phosphate transport regulator (distant homolog of PhoU)					1.33355	-0.415267	8.75167	5.90001e-05	0.000612008	678	506.938	566.275	577.547	661.825	658.594	847.098
PA39_360030	36	PA39_360030	CDS	33653	34060	1		FIG00953337: hypothetical protein					1.33354	-0.415261	7.3064	7.33665e-05	0.000731161	408	300.048	346.897	360.52	423.428	429.799	466.011
PA39_290070	29	PA39_290070	CDS	63761	65209	1		Mg/Co/Ni transporter MgtE / CBS domain					1.33333	-0.415034	8.44302	6.0914e-05	0.000627802	1449	208.006	224.551	190.599	262.891	268.213	285.531
PA39_200015	20	PA39_200015	CDS	9749	10360	1		tRNA-(ms[2]io[6]A)-hydroxylase (EC 1.-.-.-)					1.3333	-0.415	4.27637	0.000537975	0.00375361	612	26.6156	25.7028	29.6102	32.7886	36.481	38.0129
PA39_070046	7	PA39_070046	CDS	46345	47509	-1		YihE protein, required for LPS synthesis					1.33329	-0.414991	6.04059	0.000118455	0.00107753	1165	47.1423	51.6413	47.7899	65.2074	57.8735	69.0378
PA39_290046	29	PA39_290046	CDS	34040	34978	-1		Fe(2+)/alpha-ketoglutarate-dependent dioxygenaseLpxO					1.33286	-0.414522	7.42234	7.40792e-05	0.000735753	939	150.797	141.995	180.627	207.686	189.584	224.128
PA39_420024	42	PA39_420024	CDS	24244	25437	-1		hypothetical protein					1.33271	-0.414358	3.16331	0.00205845	0.0112588	1194	6.60843	6.15009	6.45833	9.7448	7.92531	7.82257
PA39_100156	10	PA39_100156	CDS	174249	174887	1		Transcriptional regulator, TetR family					1.3324	-0.414025	8.3887	6.38127e-05	0.000652656	639	441.905	481.252	438.479	585.182	576.155	621.486
PA39_440020	44	PA39_440020	CDS	9405	9905	-1		SSU ribosomal protein S5p (S2e)					1.33236	-0.413985	10.4664	5.60126e-05	0.000585176	501	2771.04	2392.75	2143.37	3260.8	3090.82	3241.64
PA39_450021	45	PA39_450021	CDS	29560	29925	1		twitching motility protein PilH					1.33221	-0.413826	8.70191	6.2356e-05	0.000639998	366	975.689	988.913	986.871	1277.14	1216.99	1374.86
PA39_440031	44	PA39_440031	CDS	16845	17309	-1		Bacterioferritin					1.33209	-0.413689	6.87029	9.02123e-05	0.00086794	465	187.916	197.278	268.152	283.947	246.428	326.031
PA39_020392	2	PA39_020392	CDS	399600	400235	-1		Phosphoribosylanthranilate isomerase (EC 5.3.1.24)					1.33177	-0.413346	7.07364	8.58875e-05	0.000829063	636	171.97	183.914	194.175	222.318	225.505	272.843
PA39_400012	40	PA39_400012	CDS	11498	11920	-1		Phosphoribosylaminoimidazole carboxylase catalytic subunit (EC 4.1.1.21)					1.33107	-0.412586	5.20555	0.000214832	0.00174495	423	84.1258	75.1672	66.1745	107.834	90.0073	98.2388
PA39_220096	22	PA39_220096	CDS	72809	73684	1		Probable protease htpX homolog (EC 3.4.24.-)					1.33103	-0.412547	8.98439	6.40908e-05	0.000654293	876	465.619	510.108	526.583	646.693	612.609	706.672
PA39_210081	21	PA39_210081	CDS	77120	77749	1		oxidoreductase, 2OG-Fe(II) oxygenase family					1.33067	-0.412157	7.33776	8.07494e-05	0.000788589	630	225.194	244.537	196.882	293.09	300.877	276.676
PA39_040035	4	PA39_040035	CDS	36824	38101	1		Probable transmembrane protein					1.33006	-0.411492	6.54427	0.0001051	0.000973588	1278	55.9946	64.4295	69.359	88.1401	76.4736	83.2685
PA39_140031	14	PA39_140031	CDS	32518	33633	-1		Beta-lactamase class C and other penicillin binding proteins					1.32827	-0.409544	6.55002	0.000114312	0.0010431	1116	69.023	71.1769	77.9071	99.7258	87.6408	97.5257
PA39_030123	3	PA39_030123	CDS	138341	139054	-1		FIG00957901: hypothetical protein					1.32823	-0.409503	6.84706	0.000104411	0.000970954	714	124.735	143.149	151.687	177.366	177.469	192.406
PA39_100105	10	PA39_100105	CDS	116206	116679	-1		2-C-methyl-D-erythritol 2,4-cyclodiphosphate synthase (EC 4.6.1.12)					1.32695	-0.408116	6.18384	0.000138774	0.00123354	474	122.377	135.968	140.478	180.723	165.169	174.06
PA39_440034	44	PA39_440034	CDS	20432	21924	-1		Major facilitator family transporter					1.32663	-0.407761	7.13599	0.00010186	0.000954836	1493	78.9868	73.6516	92.0133	114.301	98.1915	106.902
PA39_840002	84	PA39_840002	CDS	823	1884	-1		Putrescine ABC transporter putrescine-binding protein PotF (TC 3.A.1.11.2)					1.32637	-0.40748	6.85662	0.000113359	0.00103765	1062	84.7073	96.9085	102.599	123.851	112.006	134.57
PA39_050015	5	PA39_050015	CDS	14730	14867	1		hypothetical protein					1.32611	-0.407195	3.38489	0.00185774	0.0103721	138	66.8012	73.74	54.761	84.9246	89.9997	81.156
PA39_020307	2	PA39_020307	CDS	307448	307747	1		YciL protein					1.32586	-0.406926	6.00174	0.000161368	0.00138791	300	171.22	185.755	198.693	246.196	225.974	251.953
PA39_120024	12	PA39_120024	CDS	41252	42988	-1		Inner membrane protein translocase component YidC, long form					1.32543	-0.40646	7.48522	0.000100523	0.000945341	1737	93.9775	87.0184	87.0123	114.311	110.616	125.019
PA39_100133	10	PA39_100133	CDS	146939	147808	-1		Translation elongation factor Ts					1.32507	-0.406066	9.1594	8.18947e-05	0.000797108	870	679.719	561.527	463.162	783.536	725.942	715.72
PA39_060111	6	PA39_060111	CDS	112028	112570	1		DedA protein					1.325	-0.40599	4.90605	0.000337705	0.00253496	543	45.9676	47.9154	49.4201	63.507	62.9003	60.5221
PA39_340040	34	PA39_340040	CDS	39216	40211	-1		STM-proteaseA					1.3247	-0.40567	5.75621	0.00019202	0.00158613	996	47.3368	46.07	47.5759	66.6213	54.036	63.2558
PA39_100114	10	PA39_100114	CDS	123793	124638	-1		2-Keto-3-deoxy-D-manno-octulosonate-8-phosphate synthase (EC 2.5.1.55)					1.32447	-0.405417	8.15063	9.31456e-05	0.000888059	846	301.874	290.315	281.333	376.023	364.486	398.373
PA39_060082	6	PA39_060082	CDS	85437	85865	-1		Ribonucleotide reductase transcriptional regulator NrdR					1.32394	-0.404837	6.15117	0.000163366	0.00139891	429	122.739	142.758	166.358	197.125	163.194	201.39
PA39_120100	12	PA39_120100	CDS	119304	120445	-1		DNA polymerase I (EC 2.7.7.7)					1.32363	-0.404496	6.2406	0.000154492	0.00134863	1142	54.3512	56.4024	61.5144	79.81	70.3678	74.0254
PA39_210060	21	PA39_210060	CDS	56107	56778	-1		Ribose 5-phosphate isomerase A (EC 5.3.1.6)					1.32213	-0.402859	5.75282	0.000211996	0.00172431	672	74.9845	67.3949	66.039	97.3622	83.0593	91.1802
PA39_030185	3	PA39_030185	CDS	202625	203437	1		HesA/MoeB/ThiF family protein related to EC-YgdL					1.32196	-0.402676	5.94957	0.000199152	0.00162891	813	63.6615	70.1489	64.4027	87.01	75.3832	95.2056
PA39_640007	64	PA39_640007	CDS	12412	12912	-1		LSU ribosomal protein L10p (P0)					1.32186	-0.402572	9.95362	9.06439e-05	0.000870659	501	2070.97	1632.74	1433.43	2393.77	2082.09	2223.09
PA39_230076	23	PA39_230076	CDS	74192	74779	-1		FIG00959393: hypothetical protein					1.32151	-0.402183	8.04061	0.000107656	0.00099166	588	372.415	382.197	412.643	510.184	463.435	544.121
PA39_160066	16	PA39_160066	CDS	67624	69171	-1		Hemolysins and related proteins containing CBS domains					1.32102	-0.401648	6.19691	0.000181577	0.00151852	1548	37.2701	39.7554	46.5514	57.135	45.0829	58.3536
PA39_380013	38	PA39_380013	CDS	10774	11052	-1		Peptidyl-prolyl cis-trans isomerase PpiC (EC 5.2.1.8)					1.32091	-0.401536	3.90378	0.00132532	0.00791395	279	47.1821	45.8258	46.4333	59.2311	56.4399	65.2496
PA39_240049	24	PA39_240049	CDS	49438	49740	1		FIG00956959: hypothetical protein					1.3206	-0.40119	4.90655	0.000423753	0.003078	303	76.3186	81.4395	100.144	111.862	104.671	118.165
PA39_030186	3	PA39_030186	CDS	203438	204166	-1		4'-phosphopantetheinyl transferase entD (EC 2.7.8.-); Holo-[acyl-carrier protein] synthase, alternative (EC 2.7.8.7)					1.32058	-0.401171	4.52386	0.000606788	0.00413012	729	27.4343	26.0262	28.5602	38.1667	31.0316	37.4878
PA39_580014	58	PA39_580014	CDS	13758	14243	1		FKBP-type peptidyl-prolyl cis-trans isomerase SlyD (EC 5.2.1.8)					1.31979	-0.400303	7.89073	0.000118774	0.00107875	486	414.488	413.248	445.618	542.834	515.369	595.949
PA39_130102	13	PA39_130102	CDS	115511	116098	1		General secretion pathway protein M					1.31961	-0.400109	0.615342	0.11385	0.244713	588	1.32863	2.66251	2.49173	4.01494	1.38301	3.08867
PA39_190017	19	PA39_190017	CDS	13400	13660	1		FIG00953456: hypothetical protein					1.31938	-0.39986	4.72506	0.000526087	0.00368387	261	89.9467	85.6901	88.0441	113.387	108.485	120.446
PA39_330016	33	PA39_330016	CDS	13830	15167	-1		Na(+)-translocating NADH-quinone reductase subunit A (EC 1.6.5.-)					1.31936	-0.399838	7.2393	0.000135147	0.00120497	1338	91.2608	97.8683	105.554	133.654	118.628	129.757
PA39_020150	2	PA39_020150	CDS	144040	144390	-1		Hpt domain protein					1.31876	-0.399185	4.69026	0.000566677	0.0038934	351	64.5464	61.0633	65.9081	74.9455	85.9338	87.3452
PA39_040114	4	PA39_040114	CDS	120641	120871	-1		SSU ribosomal protein S18p @ SSU ribosomal protein S18p, zinc-independent					1.31864	-0.399053	8.61514	0.000112725	0.00103508	231	1773	1388.38	1249.32	2116.6	1828.69	1786.75
PA39_120113	12	PA39_120113	CDS	134322	135656	-1		Glutamate-aspartate carrier protein					1.31705	-0.397315	7.39166	0.000144167	0.00127373	1335	112.621	111.937	103.625	149.491	132.074	143.62
PA39_180043	18	PA39_180043	CDS	43738	44379	-1		Triosephosphate isomerase (EC 5.3.1.1)					1.31701	-0.397271	8.02304	0.000129543	0.00116211	642	359.465	342.967	354.393	496.558	416.854	455.921
PA39_350014	35	PA39_350014	CDS	15582	15791	1		FIG019278: hypothetical protein					1.31681	-0.397051	6.51176	0.000185143	0.00153803	210	367.738	376.657	389.602	490.625	488.983	488.216
PA39_050072	5	PA39_050072	CDS	81886	82236	-1		LSU ribosomal protein L19p					1.3163	-0.396492	8.94982	0.000121369	0.0010989	351	1423.36	1195.14	1049.81	1737.68	1525.96	1490.41
PA39_360007	36	PA39_360007	CDS	6494	7552	1		dTDP-glucose 4,6-dehydratase (EC 4.2.1.46)					1.31592	-0.396074	7.13386	0.00015847	0.0013731	1059	104.017	110.805	131.688	159.392	143.319	145.077
PA39_010269	1	PA39_010269	CDS	295372	296637	-1	PA4450 (murA)	UDP-N-acetylglucosamine 1-carboxyvinyltransferase (EC 2.5.1.7)					1.31585	-0.396	8.78638	0.00012528	0.00112907	1266	310.519	291.989	307.567	426.164	374.255	376.808
PA39_450011	45	PA39_450011	CDS	13287	14009	-1		Ribosomal RNA small subunit methyltransferase E (EC 2.1.1.-)					1.31557	-0.395689	4.27025	0.000912287	0.00583005	723	23.0156	25.2626	21.2779	31.4864	27.4036	31.1601
PA39_030033	3	PA39_030033	CDS	46503	47060	-1		Glycine cleavage system transcriptional antiactivator GcvR					1.31492	-0.394977	5.24593	0.000380039	0.00281297	558	49.6322	57.9168	70.1336	83.1049	69.1588	77.4161
PA39_700008	70	PA39_700008	CDS	10254	10373	-1		hypothetical protein					1.31479	-0.39483	2.02811	0.0185562	0.0640854	120	33.2025	31.3733	22.1698	42.1568	37.5802	34.5931
PA39_150044	15	PA39_150044	CDS	53648	54274	1		Protein YigP (COG3165) clustered with ubiquinonebiosynthetic genes					1.31467	-0.394696	5.78352	0.00028194	0.00218519	627	74.4478	76.5122	78.4653	102.467	91.6145	102.621
PA39_100162	10	PA39_100162	CDS	179523	179876	-1		FIG00953063: hypothetical protein					1.31457	-0.394587	5.20237	0.000413212	0.00302022	354	91.8061	93.3986	86.2614	110.989	119.455	120.441
PA39_070207	7	PA39_070207	CDS	199783	200430	-1		Uncharacterized hydroxylase PA0655					1.31448	-0.394487	7.61624	0.000156251	0.00135992	648	232.14	270.763	290.124	332.961	312.94	378.496
PA39_070195	7	PA39_070195	CDS	191222	192001	1		FIG00966085: hypothetical protein					1.31401	-0.39398	8.44526	0.000142069	0.0012571	780	371.837	422.882	375.478	475.94	462.052	574.834
exp_pant381	41	exp_pant381	sRNA	6539	6691	1							1.31383	-0.393775	0.74433	0.118537	0.252188	153	8.42507	9.74515	9.32406	9.36818	13.0462	12.7181
PA39_280017	28	PA39_280017	CDS	15737	16570	1		Undecaprenyl-diphosphatase (EC 3.6.1.27)					1.31382	-0.393763	4.04542	0.00128162	0.00771615	834	17.7511	16.5816	17.1977	22.241	21.6289	22.8132
PA39_100157	10	PA39_100157	CDS	174894	176171	-1		Cytochrome P450					1.3137	-0.393631	6.85079	0.000195107	0.00160482	1278	76.1367	90.7088	69.8115	95.661	94.464	115.344
PA39_360043	36	PA39_360043	CDS	43779	44672	-1		33 kDa chaperonin (Heat shock protein 33) (HSP33)					1.31367	-0.393607	5.96437	0.000259961	0.0020433	894	58.7236	60.5826	63.0959	83.8421	74.838	77.0026
PA39_040037	4	PA39_040037	CDS	39345	39623	1		DNA-binding protein Fis					1.3134	-0.393305	5.27224	0.000406952	0.00298193	279	142.526	107.016	110.555	165.303	146.797	155.142
PA39_040143	4	PA39_040143	CDS	152671	154209	1		HAMP domain protein					1.31308	-0.39295	6.86144	0.000196322	0.00161159	1539	57.2347	64.4505	76.1855	86.779	76.9066	91.6246
PA39_310018	31	PA39_310018	CDS	20538	20711	-1		FIG026426: Hypothetical protein					1.31273	-0.39257	1.22027	0.065342	0.165552	174	8.9797	14.7815	10.4146	13.0832	14.4458	16.1534
PA39_130018	13	PA39_130018	CDS	24986	25738	-1		ABC-type amino acid transport/signal transduction systems, periplasmic component/domain					1.31271	-0.392548	4.35263	0.000923981	0.00589088	753	24.2255	22.3255	24.1168	30.344	30.3371	30.7227
PA39_020009	2	PA39_020009	CDS	9574	10140	-1		Deoxycytidine triphosphate deaminase (EC 3.5.4.13)					1.31239	-0.392194	5.68282	0.000322367	0.0024418	567	79.2946	72.3152	84.7965	108.106	95.1811	102.346
PA39_200002	20	PA39_200002	CDS	778	1557	-1		Outer membrane protein V					1.3123	-0.392098	2.73443	0.0092863	0.0372473	780	7.6621	6.83378	7.76068	8.32327	8.81453	11.1984
PA39_500032	50	PA39_500032	CDS	28500	29447	-1		Glycyl-tRNA synthetase alpha chain (EC 6.1.1.14)					1.3117	-0.39144	6.50349	0.000229973	0.00184738	948	84.1805	84.6949	81.3829	111.974	100.677	110.293
PA39_010170	1	PA39_010170	CDS	187439	187723	1		FIG00953647: hypothetical protein					1.31149	-0.39121	3.735	0.0019557	0.0108054	285	38.7876	37.2752	45.4558	52.3632	53.4359	51.4345
PA39_210025	21	PA39_210025	CDS	21643	22113	-1		Phosphopantetheine adenylyltransferase (EC 2.7.7.3)					1.31106	-0.390737	5.10558	0.000540415	0.00376614	471	59.0487	61.0173	71.3822	81.2705	71.26	94.0111
PA39_020002	2	PA39_020002	CDS	2350	2916	1	PA3490	Electron transport complex protein RnfB					1.31059	-0.390218	4.81286	0.000660325	0.00444189	567	45.1242	40.9567	43.3163	56.0604	52.6756	58.2653
PA39_140088	14	PA39_140088	CDS	90756	92225	1		Low-affinity inorganic phosphate transporter					1.31023	-0.389819	6.21776	0.000272811	0.00212429	1470	48.0964	42.5495	41.5725	59.9373	52.9568	57.8317
PA39_030035	3	PA39_030035	CDS	48140	49330	1		Outer membrane protein NlpB, lipoprotein component of the protein assembly complex (forms a complex with YaeT, YfiO, and YfgL); Lipoprotein-34 precursor					1.30986	-0.389417	8.32099	0.000169488	0.00144043	1191	236.863	226.593	239.172	310.566	296.272	298.115
PA39_720007	72	PA39_720007	CDS	8687	9133	1		protein					1.30965	-0.389186	3.67543	0.00228441	0.0121392	447	21.7592	28.1857	24.8416	32.0656	29.439	34.5351
PA39_380037	38	PA39_380037	CDS	41149	42339	-1		COG0845: Membrane-fusion protein					1.30928	-0.388772	8.59489	0.000169695	0.00144043	1191	285.665	286.246	278.375	382.279	333.453	379.515
PA39_050158	5	PA39_050158	CDS	167968	168306	-1		Preprotein translocase subunit YajC (TC 3.A.5.1.1)					1.309	-0.38846	6.05253	0.000315505	0.00239292	339	173.876	164.824	173.674	209.914	215.679	234.448
PA39_020007	2	PA39_020007	CDS	6215	8248	1		Methionyl-tRNA synthetase (EC 6.1.1.10)					1.30894	-0.388402	7.99164	0.000182633	0.00152208	2034	106.277	109.608	111.972	151.093	132.809	137.697
PA39_020237	2	PA39_020237	CDS	248296	249231	1		Sodium-dependent transporter					1.30864	-0.388067	4.64447	0.000772093	0.00508218	936	21.3254	25.1687	23.4386	29.726	30.2506	29.9826
PA39_130036	13	PA39_130036	CDS	41286	41540	1		YgfY COG2938					1.30857	-0.38799	4.46381	0.000921187	0.00587949	255	65.7156	78.6433	82.1021	106.136	85.5249	99.8792
PA39_400035	40	PA39_400035	CDS	40925	41128	1		FIG00956425: hypothetical protein					1.30856	-0.387975	10.9339	0.000157096	0.00136524	204	7864.62	8751.08	8547.2	11104.6	10930.5	10243.3
PA39_450001	45	PA39_450001	CDS	220	2133	-1		ATP-dependent RNA helicase RhlE					1.30805	-0.387422	8.39143	0.000181754	0.00151852	1914	151.349	154.301	154.185	207.392	184.937	198.924
PA39_440027	44	PA39_440027	CDS	12908	13528	-1		SSU ribosomal protein S4p (S9e)					1.30792	-0.387274	9.91918	0.000165788	0.0014155	621	1679.65	1260.99	1127.44	1941.25	1650.59	1655.57
PA39_540016	54	PA39_540016	CDS	19052	19964	1		hypothetical protein					1.30786	-0.387212	5.14836	0.000524024	0.00367825	913	32.0879	35.5604	34.0376	43.7729	44.3732	42.6257
PA39_270013	27	PA39_270013	CDS	12976	13893	-1		FIG022979: MoxR-like ATPases					1.30776	-0.387103	4.52041	0.000869662	0.00559342	918	19.7862	22.1296	23.4361	29.023	27.8641	27.2732
PA39_070144	7	PA39_070144	CDS	140180	140323	1		FIG00956998: hypothetical protein					1.30668	-0.385908	6.33696	0.000308616	0.00235905	144	475.793	490.79	506.05	581.413	621.717	688.86
PA39_070145	7	PA39_070145	CDS	140277	142271	-1		DNA primase (EC 2.7.7.-)					1.30631	-0.385497	9.11557	0.00018577	0.00154041	1995	237.797	240.336	251.302	296.133	301.939	339.819
PA39_060095	6	PA39_060095	CDS	95248	97131	1		1-deoxy-D-xylulose 5-phosphate synthase (EC 2.2.1.7)					1.30554	-0.38465	9.05115	0.000192929	0.00158915	1884	221.909	248.046	270.016	305.794	289.435	355.089
PA39_170024	17	PA39_170024	CDS	26956	27219	-1		FIG00965744: hypothetical protein					1.30533	-0.384419	1.743	0.0340986	0.101445	264	12.7246	8.61283	10.9535	12.1361	18.202	11.9569
PA39_040126	4	PA39_040126	CDS	131981	132229	-1	PA4944 (hfq)	RNA-binding protein Hfq			Upregulated in PAO1 grown in low shear modelled microgravity vs normal gravity control in LB medium; Crabbé et al., 2010	Hfq	1.30516	-0.384229	10.09	0.000185957	0.00154041	249	3728.59	3909.25	3855.78	4690.41	4876	5182.72
PA39_340029	34	PA39_340029	CDS	28496	30079	1		Peptide chain release factor 3					1.305	-0.384045	5.99261	0.000353212	0.00263762	1584	39.6536	32.7099	32.617	49.183	45.4118	40.5115
PA39_190061	19	PA39_190061	CDS	62308	63072	1		Exodeoxyribonuclease III (EC 3.1.11.2)					1.30499	-0.384034	9.49329	0.00019231	0.00158628	765	733.339	843.004	901.006	1000.85	1005.62	1171.53
PA39_130021	13	PA39_130021	CDS	27284	28252	-1		tRNA (5-methoxyuridine) 34 synthase					1.30491	-0.383948	5.13707	0.000595197	0.00406544	969	32.7731	29.4662	32.7071	42.2873	40.1303	39.7161
PA39_080163	8	PA39_080163	CDS	188948	189568	1		FIG002903: a protein of unknown function perhapsinvolved in purine metabolism					1.3048	-0.383824	6.54244	0.000309068	0.00235932	621	129.136	128.632	136.158	165.369	152.976	187.588
PA39_060138	6	PA39_060138	CDS	141530	142429	-1		Membrane-bound lytic murein transglycosylase B precursor (EC 3.2.1.-)					1.30412	-0.383073	6.65664	0.000296144	0.00227863	900	97.09	91.2	105.601	127.033	125.021	125.016
PA39_180026	18	PA39_180026	CDS	25047	25451	-1	PA4764 (fur)	Ferric uptake regulation protein FUR					1.30385	-0.382774	7.74459	0.000237831	0.00190005	405	422.638	441.412	527.316	575.415	571.347	637.09
PA39_140100	14	PA39_140100	CDS	112816	112950	-1		FIG00961945: hypothetical protein					1.30382	-0.382741	-0.306762	0.259671	0.432169	135	2.89346	5.24614	5.99764	3.74727	8.76187	5.76552
PA39_070177	7	PA39_070177	CDS	174972	176450	1		Anthranilate synthase, aminase component (EC 4.1.3.27)					1.30364	-0.382547	7.32107	0.000254574	0.00201179	1479	92.2268	92.8981	98.6716	129.349	113.967	120.398
PA39_050095	5	PA39_050095	CDS	102423	106319	-1		Phosphoribosylformylglycinamidine synthase, synthetase subunit (EC 6.3.5.3) / Phosphoribosylformylglycinamidine synthase, glutamine amidotransferase subunit (EC 6.3.5.3)					1.30309	-0.381938	9.15979	0.000211345	0.00172142	3897	129.364	131.319	124.84	167.762	157.892	168.272
PA39_540012	54	PA39_540012	CDS	14337	14888	-1		probable transcriptional regulator					1.30297	-0.381809	7.77627	0.000248697	0.00197068	552	341.861	429.61	274.923	401.865	413.034	525.242
PA39_380034	38	PA39_380034	CDS	35653	36582	1		Outer membrane protein					1.30294	-0.381767	5.41424	0.000525355	0.00368316	930	39.9017	40.0007	40.256	52.0388	52.9422	49.0999
PA39_100117	10	PA39_100117	CDS	127838	128788	-1		Acetyl-coenzyme A carboxyl transferase alpha chain (EC 6.4.1.2)					1.30291	-0.381738	7.32671	0.000262898	0.00206084	951	141.337	142.046	159.901	195.845	182.217	189.698
PA39_300055	30	PA39_300055	CDS	61772	62626	1		PvdO, pyoverdine responsive serine/threonine kinase (predicted by OlgaV)					1.3027	-0.381502	2.17553	0.0267073	0.084001	855	4.61431	4.53406	4.64479	4.63479	5.87968	6.82759
PA39_740003	74	PA39_740003	CDS	2211	3440	1		Putative transport protein					1.30253	-0.381316	4.92271	0.000785469	0.0051448	1230	23.1512	21.456	19.9677	28.2416	26.3257	28.3003
PA39_180068	18	PA39_180068	CDS	68727	70163	1		Two-component sensor CbrB: intrcellular carbon:nitrogen balance					1.30247	-0.381252	9.23243	0.000217167	0.00175902	1437	334.321	396.902	371.047	443.512	438.528	529.339
PA39_070113	7	PA39_070113	CDS	109121	110182	1		D-erythrose-4-phosphate dehydrogenase					1.30196	-0.380682	5.7272	0.000468472	0.00334868	1062	41.5261	40.3288	49.0122	55.3358	57.0125	55.2529
PA39_160095	16	PA39_160095	CDS	97220	98653	-1		Multidrug and toxin extrusion (MATE) family efflux pump YdhE/NorM					1.30175	-0.380452	5.2321	0.000637874	0.00431156	1434	23.5351	24.4862	20.7569	30.1624	27.8391	30.0941
PA39_010069	1	PA39_010069	CDS	75576	76736	1		Glycerol-3-phosphate O-acyltransferase					1.30174	-0.380444	5.81418	0.000443907	0.00320447	1161	41.3832	40.8069	44.9325	60.1307	49.6039	53.1858
PA39_420038	42	PA39_420038	CDS	38239	38574	-1		FOG: Ankyrin repeat					1.3014	-0.38006	3.46632	0.00472153	0.0216775	336	28.715	28.5111	29.3762	34.127	30.1434	45.3005
PA39_420037	42	PA39_420037	CDS	37670	38281	1		conserved hypothetical protein					1.30111	-0.379743	4.7641	0.00100112	0.00631377	612	37.7852	42.8786	36.1622	49.0452	43.8496	56.2421
PA39_030165	3	PA39_030165	CDS	176147	177049	1		LysR family transcriptional regulator PA1145					1.30069	-0.379278	4.20187	0.00154215	0.0089661	903	17.9952	17.1722	18.1466	23.7161	22.1867	22.5066
PA39_400011	40	PA39_400011	CDS	10385	11467	-1		Phosphoribosylaminoimidazole carboxylase ATPase subunit (EC 4.1.1.21)					1.30043	-0.378987	6.70271	0.00033467	0.00251541	1083	89.4488	88.4554	74.656	117.712	100.414	105.009
PA39_220039	22	PA39_220039	CDS	26640	27197	1		FIG00965308: hypothetical protein					1.29945	-0.377906	5.73852	0.00052795	0.00369249	558	78.7534	90.5159	82.7093	106.072	99.7635	115.775
PA39_030141	3	PA39_030141	CDS	155021	155593	-1		Uncharacterized protein YfiR precursor					1.29933	-0.377762	6.43794	0.000398709	0.00292888	573	129.592	134.464	134.173	163.036	157.146	188.813
PA39_010062	1	PA39_010062	CDS	70095	70580	-1		FIG00953775: hypothetical protein					1.29918	-0.377607	4.06139	0.00200025	0.0110203	486	25.5589	29.0685	35.6209	37.9932	36.6599	40.4832
PA39_270039	27	PA39_270039	CDS	40095	40439	-1		lipoprotein, putative					1.29881	-0.377193	5.78768	0.00050095	0.00353754	345	132.13	132.138	156.348	194.777	169.499	173.342
PA39_010261	1	PA39_010261	CDS	290018	290557	1		3-deoxy-D-manno-octulosonate 8-phosphate phosphatase (EC 3.1.3.45)					1.2986	-0.376958	7.44541	0.000309929	0.00235982	540	278.062	285.017	286.458	358.333	344.177	382.607
PA39_140093	14	PA39_140093	CDS	96830	97720	-1		Permease of the drug/metabolite transporter (DMT) superfamily					1.29793	-0.376208	4.5134	0.00121348	0.00739742	891	22.1394	24.4736	20.6412	31.6058	26.3022	28.1482
PA39_090157	9	PA39_090157	CDS	162805	163674	1	PA1528 (zipA)	Cell division protein ZipA	Cell cycle control, cell division, chromosome partitioning				1.29729	-0.375499	9.39244	0.000266561	0.00208396	870	649.457	713.027	673.981	823.948	882.041	888.437
PA39_330004	33	PA39_330004	CDS	3474	4724	-1		Lipoprotein releasing system transmembrane protein LolC					1.29654	-0.374662	6.59211	0.000408915	0.00299256	1251	65.1965	60.7249	76.9275	85.7964	87.6975	85.2039
PA39_030182	3	PA39_030182	CDS	197735	198538	-1		Ribosomal RNA large subunit methyltransferase A (EC 2.1.1.51)					1.2965	-0.374618	5.13773	0.000841736	0.00544194	804	39.8876	39.0833	36.1585	47.8197	47.9982	51.0399
PA39_080011	8	PA39_080011	CDS	5878	6396	1		FIG00957655: hypothetical protein					1.29595	-0.374005	4.47244	0.00133569	0.00795959	519	35.148	39.1425	38.0362	47.599	50.2827	45.491
exp_P35	1	exp_P35	sRNA	294999	295060	1							1.29584	-0.373883	0.664637	0.157223	0.307805	62	17.6408	24.0485	23.0094	23.1183	26.2326	31.3849
PA39_340048	34	PA39_340048	CDS	46475	48107	1		Lead, cadmium, zinc and mercury transporting ATPase (EC 3.6.3.3) (EC 3.6.3.5); Copper-translocating P-type ATPase (EC 3.6.3.4)					1.29558	-0.373602	11.0272	0.0002732	0.00212449	1633	960.612	1220.7	1197.44	1357.54	1260.72	1686.81
PA39_210075	21	PA39_210075	CDS	72230	73459	-1		D-3-phosphoglycerate dehydrogenase (EC 1.1.1.95)					1.29432	-0.372192	7.91567	0.000339525	0.00254534	1230	166.759	167.132	183.597	237.175	202.191	219.09
PA39_120102	12	PA39_120102	CDS	123140	123433	-1		Cytochrome c5					1.29373	-0.371534	5.98426	0.000604661	0.00412044	294	192.12	175.219	199.994	219.674	233.352	269.45
PA39_360039	36	PA39_360039	CDS	41454	41576	1		hypothetical protein					1.29372	-0.371526	0.669121	0.106982	0.235055	123	11.4327	9.69761	10.9713	16.4514	15.0261	11.2498
PA39_060185	6	PA39_060185	CDS	188375	188956	1		Amidases related to nicotinamidase					1.29353	-0.371311	3.28958	0.00593044	0.0258654	582	14.6985	14.6026	14.7733	21.4406	14.2268	20.4319
PA39_270008	27	PA39_270008	CDS	6795	8366	1		FOG: GGDEF domain					1.29345	-0.371223	6.40152	0.000502251	0.00354244	1572	45.4229	50.6487	45.9143	56.3164	59.5377	64.5596
PA39_360031	36	PA39_360031	CDS	34129	34344	-1		Carbon storage regulator (could also regulate swarming and quorum sensing)					1.29332	-0.371077	8.6777	0.000324737	0.00245492	216	1755.61	1651.15	1587.23	2246.02	2288.7	1801.13
PA39_050140	5	PA39_050140	CDS	152448	153492	-1		FIG021952: putative membrane protein					1.29273	-0.370422	7.39116	0.000393769	0.00289624	1045	148.285	146.854	128.361	185.571	171.91	181.035
PA39_440003	44	PA39_440003	CDS	1715	2350	-1		LSU ribosomal protein L3p (L3e)					1.2927	-0.370392	10.972	0.000307843	0.00235623	636	3117.75	2729	2468.45	3690.05	3354.21	3543.42
PA39_160093	16	PA39_160093	CDS	95695	96282	-1		Transcriptional regulator, Cro/CI family					1.29257	-0.370244	4.36702	0.00183912	0.0102977	588	31.3557	33.0278	28.0647	41.4399	33.318	42.7266
PA39_280018	28	PA39_280018	CDS	16854	17429	-1		Ribosyl nicotinamide transporter, PnuC-like					1.29257	-0.370238	4.0763	0.00236718	0.0124994	576	23.0573	25.3678	28.6494	36.4481	27.0814	34.5331
PA39_010268	1	PA39_010268	CDS	295112	295351	-1		YrbA protein					1.29196	-0.369565	6.34948	0.000549372	0.00380585	240	296.706	282.981	316.482	343.929	383.195	412.055
PA39_060157	6	PA39_060157	CDS	161148	162488	1		tRNA-i(6)A37 methylthiotransferase					1.29123	-0.368745	7.01264	0.000447435	0.00322197	1341	85.2308	88.1429	80.7352	117.637	99.0673	105.862
PA39_500035	50	PA39_500035	CDS	33595	34131	-1		hypothetical protein					1.29066	-0.368109	5.4648	0.00085552	0.00552071	537	73.2498	67.1231	76.3945	95.3043	81.9131	98.3199
PA39_100061	10	PA39_100061	CDS	71890	72228	1		Membrane protein glpM					1.29063	-0.36807	3.53667	0.00543446	0.0242556	339	25.8107	26.9393	37.6463	38.5505	30.7489	44.6445
PA39_210098_part	21	PA39_210098_part	pCDS	94351	94490	-1		probable glutamine synthetase					1.29051	-0.367936	3.85719	0.00336028	0.0165472	140	81.1926	96.9155	95.0136	103.585	118.813	122.929
PA39_040172	4	PA39_040172	CDS	187409	188686	-1		3-deoxy-D-manno-octulosonic-acid transferase (EC2.-.-.-)					1.29021	-0.367601	5.65996	0.000748996	0.00496497	1278	34.966	35.671	33.699	47.9625	40.0879	44.4595
PA39_040182	4	PA39_040182	CDS	199240	199890	1		Oligosaccharide repeat unit polymerase Wzy; O-antigen ligase					1.29002	-0.367389	5.74745	0.000743825	0.0049363	651	68.703	74.2641	75.0395	97.006	80.9691	98.5719
PA39_150011	15	PA39_150011	CDS	14431	14547	-1		hypothetical protein					1.28988	-0.367233	0.783757	0.10934	0.238086	117	9.3481	14.3366	13.5112	12.9713	18.956	15.5226
PA39_120101	12	PA39_120101	CDS	122309	122956	1		GTP-binding protein EngB					1.28962	-0.366948	8.65722	0.000381236	0.00281825	648	520.763	603.133	524.853	706.777	709.164	668.44
PA39_040138	4	PA39_040138	CDS	145180	145995	1		Thiosulfate sulfurtransferase, rhodanese (EC 2.8.1.1)					1.28935	-0.366644	5.97787	0.00066172	0.00444189	816	67.6399	71.17	65.0636	88.4467	86.5215	83.4623
PA39_180051	18	PA39_180051	CDS	50192	51106	-1		tRNA pseudouridine synthase B (EC 4.2.1.70)					1.28933	-0.36662	7.72808	0.000427219	0.00309933	915	229.29	189.961	191.138	268.974	255.234	251.131
PA39_060162	6	PA39_060162	CDS	165683	166453	1		Phosphomethylpyrimidine kinase (EC 2.7.4.7)					1.28906	-0.366319	6.09131	0.000665127	0.00445963	771	75.7929	83.0594	74.9621	103.779	85.4347	107.178
PA39_060159	6	PA39_060159	CDS	162965	163513	1		FOG: TPR repeat, SEL1 subfamily					1.28874	-0.365959	8.4757	0.000401353	0.0029446	549	586.922	608.964	518.016	765.58	702.252	701.551
PA39_450008	45	PA39_450008	CDS	10128	11618	1		Amine oxidase [flavin-containing] A (EC 1.4.3.4)					1.2887	-0.365922	6.63971	0.000545626	0.00378889	1491	52.5538	55.0003	69.1995	78.7154	70.8542	74.2732
PA39_010145	1	PA39_010145	CDS	162355	162501	1		hypothetical protein					1.28834	-0.365516	0.285846	0.234417	0.403595	147	7.70605	4.31074	8.65548	10.8977	4.52622	10.2956
PA39_110123	11	PA39_110123	CDS	128254	128736	1		Fimbrial protein precursor					1.28785	-0.364967	6.77446	0.000550489	0.00380907	483	197.492	217.94	184.24	252.417	243.673	262.761
PA39_130072	13	PA39_130072	CDS	73925	74182	-1		FIG00958880: hypothetical protein					1.28656	-0.363517	4.43568	0.00205897	0.0112588	258	72.9758	69.2047	79.0552	97.7123	83.9574	98.5502
PA39_070060	7	PA39_070060	CDS	57757	58815	1		Biotin synthase (EC 2.8.1.6)					1.28648	-0.363426	9.64971	0.000413951	0.00302184	1059	616.946	701.4	691.9	844.809	745.845	953.557
PA39_060063	6	PA39_060063	CDS	70149	70376	-1		Methyltransferase (EC 2.1.1.-)					1.28613	-0.363041	2.97646	0.0114544	0.0439364	228	27.9257	34.4959	28.7481	34.0213	36.9642	43.2414
PA39_030115	3	PA39_030115	CDS	129679	130887	1		Flagellar sensor histidine kinase FleS					1.28599	-0.36288	6.97944	0.000562294	0.0038724	1209	97.7997	94.7758	83.2993	117.997	112.696	118.422
PA39_280007	28	PA39_280007	CDS	8521	8754	1		FIG00957154: hypothetical protein					1.28575	-0.362607	3.50149	0.00523221	0.0235591	234	39.7294	40.939	46.63	56.2091	50.8652	54.329
PA39_060202	6	PA39_060202	CDS	206617	207408	-1		Taurine transport ATP-binding protein TauB					1.28558	-0.362422	4.94961	0.00132525	0.00791395	792	40.2454	36.5222	25.9476	48.9701	39.4844	41.9857
PA39_610013	61	PA39_610013	CDS	15578	15889	-1		ChaX protein					1.28541	-0.362223	5.94815	0.000759122	0.00502069	312	175.652	178.849	168.189	245.645	211.359	204.149
PA39_180077	18	PA39_180077	CDS	79666	80142	-1		Protein-export membrane protein SecD (TC 3.A.5.1.1) / Protein-export membrane protein SecF (TC 3.A.5.1.1)					1.28531	-0.362119	5.83031	0.000842383	0.00544194	477	99.4149	109.247	107.101	141.23	118.564	139.243
PA39_130020	13	PA39_130020	CDS	26529	27287	-1		tRNA (uridine-5-oxyacetic acid methyl ester) 34 synthase					1.28526	-0.362061	4.45297	0.0018137	0.0101846	759	22.4386	27.5512	26.1105	36.547	30.2921	29.6822
PA39_840001	84	PA39_840001	CDS	95	760	-1		Transcriptional regulator, TetR family					1.28488	-0.361633	4.88269	0.00152855	0.0089178	666	34.4283	40.9691	41.9719	46.4611	48.6195	52.8506
PA39_020332	2	PA39_020332	CDS	332495	332872	-1		FIG00955262: hypothetical protein					1.28437	-0.361065	4.52853	0.00184102	0.0102984	378	51.3589	56.7017	53.0403	70.4844	69.0389	64.4046
PA39_580008	58	PA39_580008	CDS	6398	7417	1		AraC-type DNA-binding domain-containing proteins					1.28432	-0.360999	5.97211	0.000831113	0.00538743	1020	50.2441	55.9493	56.8893	67.8642	65.3758	72.5354
PA39_020341	2	PA39_020341	CDS	340995	342071	-1		Methylthioribose-1-phosphate isomerase (EC 5.3.1.23)					1.28377	-0.360382	5.76169	0.000912443	0.00583005	1077	46.2792	42.2244	44.5706	60.9845	50.7957	56.5712
PA39_240062	24	PA39_240062	CDS	63045	63320	-1		FIG00962885: hypothetical protein					1.28373	-0.360345	7.43888	0.000563391	0.00387539	276	505.679	599.104	563.675	639.073	739.283	722.884
PA39_360004	36	PA39_360004	CDS	3368	4570	1		Membrane fusion component of tripartite multidrug resistance system					1.28373	-0.360341	6.12704	0.000815745	0.00531691	1203	45.296	53.8213	55.0941	63.0776	58.7494	72.5723
PA39_100134	10	PA39_100134	CDS	147939	148679	-1		SSU ribosomal protein S2p (SAe)					1.28368	-0.360282	10.1644	0.000454181	0.00326652	741	1616.66	1345.03	1128.07	1909.29	1644.88	1614.76
PA39_120027	12	PA39_120027	CDS	45365	45652	1		FIG00962252: hypothetical protein					1.28348	-0.360065	5.27683	0.00123392	0.00748499	288	114.201	115.32	126.78	139.352	152.734	157.351
PA39_070196	7	PA39_070196	CDS	192190	192336	1		FIG00967637: hypothetical protein					1.28341	-0.359977	4.78149	0.00178383	0.0100592	147	154.121	158.229	183.077	189.276	209.212	225.62
PA39_290049	29	PA39_290049	CDS	38284	39636	1		23S rRNA (uracil-5-)-methyltransferase rumA (EC 2.1.1.-) (23S rRNA(M-5-U1939)-methyltransferase)					1.28338	-0.359952	6.97958	0.00062527	0.00423126	1353	81.0393	78.6002	87.2858	102.635	102.232	106.873
PA39_040113	4	PA39_040113	CDS	119735	120604	-1		FIG003573: hypothetical protein					1.28271	-0.359198	9.9837	0.000475229	0.00338456	870	1263.98	1014.4	794.037	1441.76	1199.59	1243.71
PA39_230038	23	PA39_230038	CDS	40061	40819	1		Cytochrome c-type biogenesis protein CcmC, putative heme lyase for CcmE					1.28264	-0.359118	5.56655	0.00106898	0.00665546	759	54.9128	54.3167	56.031	63.4296	74.0257	70.9296
PA39_030036	3	PA39_030036	CDS	49314	50027	1		Metal-dependent hydrolases of the beta-lactamasesuperfamily I					1.2823	-0.358738	6.62413	0.000706119	0.00470746	714	118.936	123.468	123.661	149.852	158.521	152.859
PA39_100063	10	PA39_100063	CDS	73504	74424	1		Transcriptional activator MetR					1.28229	-0.358725	6.72832	0.000703348	0.00469434	921	98.5661	113.606	93.4392	124.045	119.843	141.18
PA39_230039	23	PA39_230039	CDS	40942	41613	1		ABC transporter involved in cytochrome c biogenesis, CcmB subunit					1.28215	-0.358566	4.48542	0.00242848	0.012731	672	31.5633	29.6759	26.9664	37.1382	32.2336	41.7614
PA39_400036	40	PA39_400036	CDS	41184	42329	-1		Glycosyltransferase					1.28112	-0.357407	7.79487	0.000598559	0.00408363	1146	158.531	172.78	183.193	204.163	203.206	240.96
PA39_120087	12	PA39_120087	CDS	107018	107875	1		Transcriptional regulator, RpiR family					1.28089	-0.357144	4.6346	0.00204543	0.0112057	858	21.5795	26.8051	28.4004	36.2608	25.9352	34.4722
PA39_150086	15	PA39_150086	CDS	100274	100876	-1		FIG027190: Putative transmembrane protein					1.2807	-0.356932	6.51951	0.00076754	0.0050649	603	125.671	129.381	148.278	180.512	159.994	167.301
PA39_360050	36	PA39_360050	CDS	50309	51052	-1		Two-component system response regulator OmpR					1.28068	-0.35691	7.27822	0.000652635	0.00440114	744	163.072	181.115	209.831	244.895	208.47	243.814
PA39_020102	2	PA39_020102	CDS	102732	104642	1	PA3392 (nosZ)	Nitrous-oxide reductase (EC 1.7.99.6)	Denitrification (anaerobic respiration)	PA3391 (nosR)-PA3396(nosL)	Upregulated in non-CF and CF LES isolates vs PAO1 isolate Salunkhe et al., 2005		1.28049	-0.356699	5.43346	0.00125498	0.00758704	1911	17.9058	20.1883	21.9313	27.3104	20.5034	27.7415
PA39_440021	44	PA39_440021	CDS	9908	10084	-1		LSU ribosomal protein L30p (L7e)					1.2803	-0.356483	8.75691	0.000554589	0.0038329	177	2442.79	1989.91	2030.85	2927.16	2600.86	2624.78
PA39_440022	44	PA39_440022	CDS	10088	10522	-1		LSU ribosomal protein L15p (L27Ae)					1.27987	-0.355993	10.0707	0.000532357	0.00371886	435	2487.92	2078.5	1975.41	2964.35	2636.44	2644.19
PA39_100017	10	PA39_100017	CDS	19966	21438	1	PA3544 (algE)	Outer membrane protein AlgE					1.27901	-0.355032	6.10128	0.000906118	0.00580233	1473	38.2927	34.3397	50.7016	57.1249	52.3973	45.7367
PA39_200037	20	PA39_200037	CDS	32430	33440	1		Esterase/lipase/thioesterase family protein					1.2788	-0.354792	4.63328	0.00226451	0.012082	1011	22.6411	19.4672	22.8058	28.8551	24.1309	28.8276
PA39_070197	7	PA39_070197	CDS	192317	192547	1		FIG00962125: hypothetical protein					1.27879	-0.354783	5.18326	0.00163882	0.00940148	231	130.037	147.81	140.538	156.583	164.499	203.478
PA39_010030	1	PA39_010030	CDS	39809	40909	1		GTP-binding and nucleic acid-binding protein YchF					1.27871	-0.354684	6.79082	0.000779547	0.00511523	1101	100.226	87.6187	78.3732	119.157	103.876	112.483
PA39_180096	18	PA39_180096	CDS	96967	99186	-1		Multimodular transpeptidase-transglycosylase (EC2.4.1.129) (EC 3.4.-.-)					1.27863	-0.354602	7.23155	0.000712873	0.00474706	2220	57.9767	58.4985	63.201	75.3126	73.6286	76.9386
PA39_470008	47	PA39_470008	CDS	9133	9897	1		Transcriptional regulator, AraC family					1.27863	-0.354598	4.96295	0.0019106	0.0106165	765	35.13	41.758	31.601	40.6689	42.4242	52.7941
PA39_360053	36	PA39_360053	CDS	54188	55771	1		Glutamate--cysteine ligase (EC 6.3.2.2)					1.27829	-0.354218	7.49712	0.000689908	0.00460991	1584	95.8048	97.212	109.802	133.976	115.653	131.062
PA39_700003	70	PA39_700003	CDS	2394	3929	-1		probable transcriptional regulator					1.27785	-0.353722	5.7843	0.00115117	0.00707396	1536	30.5424	31.1355	33.561	39.3574	38.1193	42.1998
PA39_090131	9	PA39_090131	CDS	136525	136710	-1		Cytochrome c oxidase subunit CcoQ (EC 1.9.3.1)					1.27766	-0.353509	5.13815	0.0014573	0.00854482	186	183.338	167.538	149.043	241.155	203.899	185.985
PA39_050157	5	PA39_050157	CDS	166046	167908	-1		Protein-export membrane protein SecD (TC 3.A.5.1.1)					1.27748	-0.353305	7.85144	0.000676084	0.00452271	1863	118.695	106.944	103.003	146.678	129.166	137.546
PA39_480005	48	PA39_480005	CDS	3532	4221	1		FIG00957022: hypothetical protein					1.27732	-0.353124	4.33511	0.00311267	0.015497	690	23.8899	27.4432	26.3747	30.7928	30.857	35.6585
PA39_040154	4	PA39_040154	CDS	164544	165290	1		lipoprotein, putative					1.27729	-0.353089	6.74187	0.000827283	0.00537412	747	116.558	120.209	143.747	164.79	154.982	157.857
PA39_020100	2	PA39_020100	CDS	100544	101452	1	PA3394 (nosF)	Nitrous oxide reductase maturation protein NosF (ATPase)	Denitrification (anaerobic respiration)	PA3391 (nosR)-PA3396(nosL)	Upregulated when PAO1 grown aerobically with nitrate versus without nitrate in early stationary phase; Upregulated in non-CF and CF LES isolates vs PAO1 isolate Salunkhe et al., 2005		1.27724	-0.353026	3.02038	0.0109942	0.0425207	909	8.07877	8.65244	6.74416	8.81166	11.3861	9.41892
exp_SPA0077	11	exp_SPA0077	sRNA	48559	48659	1							1.27715	-0.352931	-2.60228	1	1	101	0.773499	0.738122	0.381745	0.834789	0.731964	0.856266
PA39_140063	14	PA39_140063	CDS	65204	65578	1		transcriptional regulator MvaT, P16 subunit					1.27647	-0.352155	9.55214	0.000620264	0.00420713	375	1659.86	1929.66	1739.97	2272.65	2281.13	2112.03
PA39_060132	6	PA39_060132	CDS	135547	136812	-1		Gamma-glutamyl phosphate reductase (EC 1.2.1.41)					1.27624	-0.351905	6.88634	0.000820432	0.00534149	1266	88.7065	85.1499	74.006	115.215	98.9215	97.037
PA39_150087	15	PA39_150087	CDS	100881	101891	-1		Fructose-1,6-bisphosphatase, type I (EC 3.1.3.11)					1.27624	-0.351894	7.77946	0.000725043	0.00482261	1011	174.638	182.505	220.812	237.763	225.222	262.528
PA39_070102	7	PA39_070102	CDS	97516	97902	1		probable membrane protein NMA1176					1.2757	-0.351288	3.83259	0.00517781	0.0233862	387	31.0879	33.3261	33.2759	41.1764	35.9135	45.1409
PA39_170036	17	PA39_170036	CDS	38543	38779	-1		hypothetical protein					1.27513	-0.350641	3.26226	0.0132095	0.0491987	237	33.7876	41.0499	33.513	34.1524	39.9275	58.75
PA39_050014	5	PA39_050014	CDS	13179	14684	-1		Lysyl-tRNA synthetase (class II) (EC 6.1.1.6)					1.27471	-0.350169	7.25761	0.000825286	0.00536712	1506	97.0837	90.2673	82.412	115.889	108.978	113.645
PA39_070182	7	PA39_070182	CDS	179345	179692	1		Holin					1.2746	-0.350048	0.337822	0.188537	0.350766	348	2.35717	2.35648	4.32096	4.36105	3.61144	3.60345
PA39_050090	5	PA39_050090	CDS	96135	97157	1		Glucosamine-6-phosphate deaminase [isomerizing],alternative (EC 3.5.99.6)					1.27383	-0.349171	4.06243	0.00520696	0.0234997	1023	14.1661	16.5425	12.8898	15.2473	16.6935	22.1491
exp_pant441	18	exp_pant441	sRNA	23432	23615	1							1.2737	-0.349026	3.86231	0.00554127	0.0245159	184	71.1178	70.2961	68.3116	89.3542	76.339	96.5882
PA39_020355	2	PA39_020355	CDS	359447	360697	-1		hypothetical protein					1.2736	-0.348913	6.44294	0.00104296	0.00654228	1251	60.7314	67.3397	57.0484	72.7888	80.3106	78.4291
PA39_070124	7	PA39_070124	CDS	117886	118239	-1		Integral membrane protein					1.27308	-0.348321	6.50113	0.00107193	0.00665968	354	210.536	225.02	245.932	244.843	302.814	304.522
PA39_120090	12	PA39_120090	CDS	109615	110622	1		Methionine ABC transporter ATP-binding protein					1.27295	-0.348177	6.18721	0.00115122	0.00707396	1008	64.7928	62.4581	64.8341	85.9029	73.5616	81.2493
PA39_170008	17	PA39_170008	CDS	8997	9182	1		FIG00954876: hypothetical protein					1.27272	-0.347919	4.47748	0.00277132	0.0142344	186	103.955	111.224	102.195	129.644	146.267	122.285
PA39_330058	33	PA39_330058	CDS	57292	58158	1		Zn-dependent hydrolases, including glyoxylases					1.27246	-0.347621	5.20281	0.00213832	0.0116058	867	38.6562	40.1987	34.4649	42.1082	40.0765	59.2512
PA39_120130	12	PA39_120130	CDS	153111	153446	1		FIG00953248: hypothetical protein					1.27208	-0.347184	4.59298	0.00280225	0.0143373	336	59.9876	64.5659	66.3259	77.2875	80.089	81.3351
PA39_170006	17	PA39_170006	CDS	6250	7047	-1		Transcriptional regulator, AraC family					1.27175	-0.34682	4.45907	0.00379952	0.0182477	798	22.7126	22.5146	28.3132	27.2593	26.6809	37.4976
PA39_020015	2	PA39_020015	CDS	15489	16349	-1	PA3474	MadN protein					1.27138	-0.346398	3.4503	0.00848565	0.0346305	861	12.1586	11.2129	10.21	13.122	14.5968	14.3134
PA39_160097	16	PA39_160097	CDS	99655	100179	1		probable sigma-70 factor, ECF subfamily					1.27119	-0.34618	2.42515	0.0306975	0.0938114	525	8.85399	10.011	8.22533	11.7236	8.58977	13.1783
PA39_150025	15	PA39_150025	CDS	31086	33557	1		Multimodular transpeptidase-transglycosylase (EC2.4.1.129) (EC 3.4.-.-)					1.27118	-0.346173	9.06631	0.000785816	0.0051448	2472	181.688	196.72	199.769	241.31	235.931	244.562
PA39_330029	33	PA39_330029	CDS	27742	30348	-1		DNA topoisomerase I (EC 5.99.1.2)					1.27101	-0.345977	9.45673	0.000778186	0.00511204	2607	228.826	234.375	255.03	302.908	281.364	313.471
PA39_190070	19	PA39_190070	CDS	69744	70364	-1		Threonine efflux protein					1.27093	-0.345887	3.4377	0.00936409	0.037482	621	17.0463	16.0866	13.1625	14.9348	22.0237	20.611
PA39_360024	36	PA39_360024	CDS	27222	27887	1		FIG001957: putative hydrolase					1.27093	-0.345885	5.43626	0.00171867	0.00977316	666	55.2494	57.0881	60.6711	69.3752	73.1513	73.6273
srna21	51	srna21	sRNA	18	316	1							1.27028	-0.345146	3.25833	0.0101118	0.0397663	299	24.5605	29.9199	30.3034	34.6842	35.6043	35.7212
PA39_090085	9	PA39_090085	CDS	91538	92011	1		FIG00956080: hypothetical protein					1.26995	-0.344772	4.27356	0.00382701	0.0183496	474	35.6005	34.4442	38.2309	47.8489	41.7991	45.887
PA39_850002	85	PA39_850002	CDS	974	2020	1		Dihydroorotase (EC 3.5.2.3)					1.26982	-0.34463	6.34805	0.00123067	0.00747879	1047	68.1994	68.5693	70.4102	89.3064	81.8366	87.6393
PA39_010259	1	PA39_010259	CDS	288923	289390	1		LptA, protein essential for LPS transport acrossthe periplasm					1.26948	-0.34424	7.32322	0.000998962	0.00630696	468	305.399	300.511	305.566	378.331	377.54	381.966
PA39_470012	47	PA39_470012	CDS	10811	11425	-1		Transcriptional regulator, TetR family					1.26947	-0.344222	6.75113	0.00115709	0.00709813	615	148.816	161.344	157.234	178.498	184.881	220.074
PA39_130028	13	PA39_130028	CDS	32847	34646	1		Translation elongation factor LepA					1.26932	-0.344058	7.59387	0.000953078	0.00605655	1800	100.302	92.1111	93.1561	129	116.355	111.106
PA39_360057	36	PA39_360057	CDS	59377	60645	-1		Probable low-affinity inorganic phosphate transporter					1.26919	-0.343913	7.72771	0.000963984	0.00611256	1269	142.18	154.476	149.09	184.839	165.159	206.632
PA39_050099	5	PA39_050099	CDS	110140	110361	1		hypothetical protein					1.26913	-0.343836	2.76164	0.022041	0.0731776	222	25.8652	28.0403	27.0936	28.8641	34.6331	36.8136
PA39_040108	4	PA39_040108	CDS	112242	114485	-1		Fe-S OXIDOREDUCTASE (1.8.-.-)					1.26889	-0.343569	7.00492	0.00107097	0.00665968	2244	52.5523	50.4976	49.3293	63.3855	66.6146	60.064
PA39_250044	25	PA39_250044	CDS	60747	61664	1		ABC transporter in pyoverdin gene cluster, periplasmic component					1.26889	-0.343567	3.24621	0.0101974	0.0400219	918	7.82936	9.3391	10.2061	11.9398	10.8718	11.4463
PA39_330018	33	PA39_330018	CDS	15426	16835	-1		Aromatic amino acid transport protein AroP					1.26876	-0.343421	6.34289	0.0013125	0.00786153	1410	49.1734	47.8761	56.3577	59.7969	64.0188	67.6222
PA39_640006	64	PA39_640006	CDS	11965	12333	-1		LSU ribosomal protein L7/L12 (P1/P2)					1.26857	-0.343205	10.0146	0.000840271	0.00544034	369	3189.4	2330.46	1916.84	3255.1	3088.56	2966.31
PA39_450020	45	PA39_450020	CDS	28974	29510	1		type IV pili signal transduction protein PilI					1.26819	-0.342768	7.9327	0.000977974	0.00619454	537	394.909	423.563	396.045	486.727	466.423	562.461
PA39_030217	3	PA39_030217	CDS	234102	235520	-1		Arginine/ornithine antiporter ArcD					1.26777	-0.342296	4.69847	0.00284767	0.014537	1419	15.2228	17.7051	15.7866	18.9542	22.3504	19.4114
PA39_070219	7	PA39_070219	CDS	209947	211386	-1		Peptidase, M23/M37 family					1.26777	-0.342295	8.35623	0.000946177	0.00601925	1440	182.912	191.734	232.837	244.51	249.303	263.052
PA39_310012	31	PA39_310012	CDS	12528	13466	1		Rhodanese domain protein UPF0176					1.26744	-0.341921	7.03577	0.00113676	0.00701763	939	124.507	125.283	122.813	157.044	150.848	156.48
PA39_370059	37	PA39_370059	CDS	56737	58194	-1		probable amidase					1.2674	-0.341874	6.38344	0.00139392	0.00826445	1458	47.1527	55.1458	50.8001	58.3488	58.9196	73.3443
PA39_040145	4	PA39_040145	CDS	154799	155509	-1		lipoprotein, putative					1.26734	-0.3418	7.0079	0.00113233	0.00699771	711	150.588	165.982	166.589	213.097	194.023	194.069
PA39_070179	7	PA39_070179	CDS	177051	177821	-1		transcriptional regulator PrtR					1.26723	-0.341676	6.36296	0.00135985	0.00807067	771	81.6699	93.7439	109.768	121.385	109.119	124.452
PA39_110014	11	PA39_110014	CDS	12634	13104	1	PA2279 (arsC)	Arsenate reductase (EC 1.20.4.1)					1.26689	-0.341297	5.22556	0.0022495	0.0120303	471	68.669	73.0467	70.1543	84.1347	86.7991	92.8176
PA39_010014	1	PA39_010014	CDS	16194	16646	-1		Ribosomal-protein-S18p-alanine acetyltransferase(EC 2.3.1.-)					1.26611	-0.340407	3.29673	0.011212	0.0432199	453	18.7117	18.9256	19.8313	24.3821	23.3372	24.0548
PA39_090145	9	PA39_090145	CDS	148807	149646	1		Transcriptional regulator, TetR family					1.26587	-0.340132	7.61918	0.00110817	0.00685562	840	205.492	230.441	189.706	251.335	246.956	280.143
PA39_050050	5	PA39_050050	CDS	54056	54697	1	PA3721 (nalC)	Transcriptional regulator, TetR family					1.26531	-0.339492	6.70404	0.00135713	0.00806716	642	143.409	152.991	137.529	165.213	177.912	196.674
PA39_050159	5	PA39_050159	CDS	168350	169477	-1		tRNA-guanine transglycosylase (EC 2.4.2.29)					1.26508	-0.339224	6.6392	0.00135788	0.00806716	1128	77.1884	76.7644	81.8636	103.748	89.5267	100.245
PA39_230077	23	PA39_230077	CDS	74791	75198	-1		FIG039061: hypothetical protein related to heme utilization					1.26433	-0.338378	5.03578	0.00277127	0.0142344	408	65.1028	69.891	79.7585	81.0072	91.3232	94.2197
PA39_460013	46	PA39_460013	CDS	11306	12286	-1		Periplasmic serine proteases (ClpP class)					1.2637	-0.33765	8.07651	0.00114442	0.00705002	981	231.145	244.55	260.225	289.812	290.438	334.603
PA39_010099	1	PA39_010099	CDS	111032	111574	-1		FOG: Ankyrin repeat					1.26283	-0.336665	3.66262	0.00770884	0.0319742	543	18.272	24.9874	18.8876	26.3965	24.7789	26.0404
PA39_390046	39	PA39_390046	CDS	55523	55819	1		Antibiotic biosynthesis monooxygenase domain protein					1.26262	-0.336421	2.67891	0.0190008	0.0653502	297	14.8619	22.591	19.343	21.0074	30.3679	20.092
PA39_160102	16	PA39_160102	CDS	104496	104666	-1		conserved hypothetical protein					1.26262	-0.33642	7.34438	0.00128049	0.00771615	171	830.118	864.959	845.306	1096.08	1046.67	1007.45
PA39_010258	1	PA39_010258	CDS	288198	288923	1		Lipopolysaccharide ABC transporter, ATP-binding protein LptB					1.26252	-0.336312	7.82038	0.00121734	0.00741321	726	268.751	269.552	293.951	346.545	340.824	345.395
PA39_040197	4	PA39_040197	CDS	215536	216459	-1		Branched-chain amino acid aminotransferase (EC 2.6.1.42)					1.26225	-0.335997	8.54811	0.00115194	0.00707396	924	343.819	350.403	389.234	459.801	430.448	453.848
PA39_350040	35	PA39_350040	CDS	44413	46329	-1		Glutathione-regulated potassium-efflux system ATP-binding protein					1.26196	-0.335663	6.92167	0.0014336	0.00844824	1917	54.4052	57.5753	57.1807	71.207	66.7553	71.866
PA39_220066	22	PA39_220066	CDS	49716	50495	-1		ABC-type multidrug transport system, permease component					1.26164	-0.335305	6.36796	0.00168623	0.00960738	780	89.7418	92.1366	101.334	118.472	107.101	125.899
PA39_270034	27	PA39_270034	CDS	35423	36058	-1		DNA-directed RNA polymerase specialized sigma subunit, sigma24-like					1.26157	-0.335218	8.61569	0.00119176	0.00728022	636	493.492	548.402	610.534	609.551	651.522	790.516
PA39_440024	44	PA39_440024	CDS	11880	11996	-1		LSU ribosomal protein L36p					1.26156	-0.335213	8.01782	0.00122907	0.00747684	117	2334.35	1854.52	1712.95	2669.93	2388.45	2278.12
PA39_200086	20	PA39_200086	CDS	86531	87400	1		FIG00953791: hypothetical protein					1.26086	-0.334403	4.57037	0.00373643	0.0180337	870	25.5024	20.5656	26.4132	36.8267	25.9174	27.8336
PA39_140085	14	PA39_140085	CDS	86854	87174	1		Flp pilus assembly protein CpaA					1.26073	-0.334262	3.0237	0.0206973	0.069828	321	23.9725	26.1275	17.5365	23.6393	27.4064	31.9259
PA39_220024	22	PA39_220024	CDS	14256	14777	-1		FIG00962058: hypothetical protein					1.26066	-0.334174	3.47556	0.012172	0.0460689	522	18.4084	16.8524	21.5679	20.9977	23.3681	25.7626
PA39_100158	10	PA39_100158	CDS	176200	176985	-1		SAM-dependent methyltransferase (EC 2.1.1.-)					1.26059	-0.334096	4.31493	0.00463326	0.0213636	786	23.7551	22.3841	21.1912	28.3191	29.4396	26.0769
PA39_240002	24	PA39_240002	CDS	1230	2516	-1		Sensory histidine kinase in two-component regulatory system with RstA					1.26056	-0.334067	4.63076	0.00372341	0.0179857	1287	16.0557	16.9433	18.3344	21.8154	21.5409	20.3944
PA39_360051	36	PA39_360051	CDS	51241	53580	1		Transcription accessory protein (S1 RNA-binding domain)					1.26006	-0.333494	7.21641	0.00145028	0.00852077	2340	60.6625	55.7535	53.3691	75.8102	64.8926	69.9439
PA39_020375	2	PA39_020375	CDS	381553	382095	-1		Transcriptional regulator, TetR family					1.25971	-0.333088	7.66847	0.00140501	0.00832175	543	351.555	387.785	264.639	371.104	411.847	460.923
PA39_280014	28	PA39_280014	CDS	13247	13855	1		FMN-dependent NADH-azoreductase					1.25956	-0.332917	2.03992	0.0523221	0.140294	609	4.93884	6.85521	6.07783	6.09163	7.89054	7.95245
PA39_010035	1	PA39_010035	CDS	43416	44264	1		4-diphosphocytidyl-2-C-methyl-D-erythritol kinase (EC 2.7.1.148)					1.25942	-0.332757	7.03866	0.00154297	0.0089661	849	143.64	123.021	146.959	162.867	181.294	168.636
PA39_530036	53	PA39_530036	CDS	28601	28822	-1		lipoprotein, putative					1.25896	-0.332235	4.47783	0.00427943	0.0201223	222	81.1146	85.968	100.559	119.634	107.562	105.182
PA39_360052	36	PA39_360052	CDS	53592	53981	1		Uncharacterized protein, possibly involved in aromatic compounds catabolism					1.25895	-0.332226	4.49493	0.00428724	0.0201428	390	54.9869	54.957	44.0925	64.8567	66.1564	60.3162
PA39_060021	6	PA39_060021	CDS	21205	22395	-1		Probable sugar efflux transporter					1.25887	-0.332133	5.17233	0.00310311	0.0154626	1191	27.6154	25.5387	27.776	34.1927	29.6086	36.4884
PA39_050067	5	PA39_050067	CDS	76637	77365	-1		Thiol:disulfide interchange protein DsbC					1.25759	-0.330659	6.98229	0.00167727	0.00957505	729	148.049	148.436	168.135	198.004	175.237	201.615
PA39_010194	1	PA39_010194	CDS	211792	212640	1		Quinolinate phosphoribosyltransferase [decarboxylating] (EC 2.4.2.19)					1.25754	-0.330606	5.86622	0.00219963	0.0118943	849	58.7536	65.2426	59.9915	75.9717	79.1529	72.1709
PA39_050147	5	PA39_050147	CDS	158581	159102	-1		Chaperone protein HscB					1.2573	-0.330332	6.94604	0.00171479	0.00976059	522	211.023	213.011	208.809	258.11	247.136	277.59
PA39_020372	2	PA39_020372	CDS	379218	380702	-1		Glutamyl-tRNA synthetase (EC 6.1.1.17)					1.25724	-0.330255	7.98383	0.00146391	0.00857493	1485	152.249	146.415	157.834	197.243	178.075	189.214
PA39_150052	15	PA39_150052	CDS	59136	61079	1		Methyl-accepting chemotaxis protein I (serine chemoreceptor protein)					1.25698	-0.329959	5.45654	0.00262366	0.0136318	1944	18.3855	23.1436	19.0203	29.1455	20.992	24.6903
PA39_030183	3	PA39_030183	CDS	198538	199689	-1		N-succinyl-L,L-diaminopimelate desuccinylase (EC3.5.1.18)					1.25685	-0.329814	5.70043	0.0024551	0.0128475	1152	40.9605	39.9932	39.7946	50.6467	49.093	49.6225
PA39_170021	17	PA39_170021	CDS	23811	24797	1		Adenosine deaminase (EC 3.5.4.4)					1.25665	-0.329581	5.80357	0.0024253	0.0127257	987	46.9769	46.9811	57.6195	63.2993	58.6483	65.4098
PA39_040122	4	PA39_040122	CDS	128220	128453	-1		Putative inner membrane protein YjeT (clustered with HflC)					1.25656	-0.32948	6.48993	0.00203356	0.0111512	234	323.01	332.928	374.687	361.396	419.875	492.287
PA39_450036	45	PA39_450036	CDS	43662	44354	-1		Hypothetical protein YggS, proline synthase co-transcribed bacterial homolog PROSC					1.25639	-0.329283	7.29391	0.00167601	0.00957505	693	194.689	210.527	202.406	245.033	229.146	276.733
PA39_010316	1	PA39_010316	CDS	343230	344084	-1		hypothetical protein					1.25617	-0.32903	5.46675	0.00265326	0.0137733	855	45.9603	45.515	46.7635	63.8023	54.3006	53.0024
PA39_080021	8	PA39_080021	CDS	11277	13199	-1		Threonyl-tRNA synthetase (EC 6.1.1.3)					1.256	-0.32884	9.31853	0.00140739	0.00832739	1923	305.303	283.412	300.65	374.742	355.34	369.025
PA39_220040	22	PA39_220040	CDS	27206	27424	1		Transcriptional regulator, Cro/CI family					1.25581	-0.328618	3.83637	0.00987202	0.0391396	219	55.1145	61.4445	58.4505	67.3739	63.8012	83.5211
PA39_480015	48	PA39_480015	CDS	12725	13363	-1		Imidazole glycerol phosphate synthase amidotransferase subunit (EC 2.4.2.-)					1.25562	-0.328398	6.21453	0.00212592	0.0115599	639	100.252	105.934	105.29	132.606	125.875	125.935
PA39_160094	16	PA39_160094	CDS	96344	97237	1		Putative DMT superfamily metabolite efflux protein precursor					1.25557	-0.328344	4.66022	0.0047522	0.0217891	894	26.9587	27.5186	21.262	32.4428	26.6274	34.4384
PA39_150012	15	PA39_150012	CDS	14566	15078	1		FIG00958011: hypothetical protein					1.25555	-0.328321	3.14029	0.0196083	0.0669273	513	17.9699	14.8229	13.0776	16.1067	18.8784	21.2414
PA39_290061	29	PA39_290061	CDS	53703	54017	-1		Transcriptional regulators					1.25542	-0.328168	6.04466	0.00235806	0.0124625	315	172.244	198.209	192.414	227.781	210.754	255.605
PA39_420039	42	PA39_420039	CDS	38747	40420	1		COG0488: ATPase components of ABC transporters with duplicated ATPase domains					1.25516	-0.327877	5.04523	0.00377115	0.0181562	1674	16.8474	17.8582	18.1956	21.4562	19.829	23.9455
PA39_030137	3	PA39_030137	CDS	151926	152300	-1		FIG00955086: hypothetical protein					1.25504	-0.327729	6.10106	0.00224636	0.0120303	375	157.393	170.472	162.964	211.571	194.185	199.718
PA39_120103	12	PA39_120103	CDS	123494	124084	-1		Cytochrome c4					1.25492	-0.327595	8.10847	0.00158399	0.00914988	591	407.141	406.243	439.189	541.262	470.965	534.043
PA39_200059	20	PA39_200059	CDS	58124	59200	-1		2-keto-3-deoxy-D-arabino-heptulosonate-7- phosphate synthase I alpha (EC 2.5.1.54)					1.25473	-0.327372	6.99361	0.00184432	0.010307	1077	103.729	94.7627	118.461	141.697	118.34	131.491
PA39_050071	5	PA39_050071	CDS	81309	81734	-1		cytosolic long-chain acyl-CoA thioester hydrolase family protein					1.25455	-0.327172	3.87694	0.00817124	0.0336531	426	30.0757	30.7127	31.2251	38.9901	37.3112	37.5571
PA39_060187	6	PA39_060187	CDS	189823	190326	-1		FIG00954572: hypothetical protein					1.25454	-0.327155	7.55655	0.00173898	0.00985984	504	300.791	349.899	353.662	378.742	386.51	473.511
PA39_150001	15	PA39_150001	CDS	399	2141	1		Na(+)/H(+) antiporter					1.254	-0.326533	6.34313	0.00224787	0.0120303	1743	38.2997	42.7285	44.1085	50.9849	47.2072	56.0179
PA39_020290	2	PA39_020290	CDS	292555	293367	-1		Ser/Thr protein phosphatase family protein, UDP-2,3-diacylglucosamine hydrolase (EC 3.6.1.-) homolog					1.25397	-0.326501	2.7488	0.0237652	0.077406	813	6.24603	7.97771	7.73022	8.91879	9.45701	8.82912
PA39_350005	35	PA39_350005	CDS	4587	5669	-1		Aminomethyltransferase (glycine cleavage system T protein) (EC 2.1.2.10)					1.25391	-0.326433	6.94219	0.00191542	0.010623	1083	96.1214	104.185	104.561	133.127	115.364	127.169
PA39_320030	32	PA39_320030	CDS	37368	38042	1		DNA-binding heavy metal response regulator					1.25364	-0.326128	5.59954	0.00279753	0.0143312	675	62.9038	72.3967	57.4059	78.6928	82.4711	76.169
PA39_140045	14	PA39_140045	CDS	46093	47616	1		Fumarate hydratase class I, aerobic (EC 4.2.1.2)					1.25355	-0.326017	7.58288	0.00175519	0.00994212	1524	120.056	109.257	107.75	147.936	131.703	136.25
PA39_200034	20	PA39_200034	CDS	30346	30594	1		CrfX protein					1.25331	-0.325739	4.64849	0.00521366	0.0235118	249	89.4184	94.161	86.7128	97.5194	113.713	121.041
PA39_500036	50	PA39_500036	CDS	34143	34916	-1		1-acyl-sn-glycerol-3-phosphate acyltransferase (EC 2.3.1.51)					1.25317	-0.325581	5.68625	0.00303895	0.015247	774	54.7066	57.4539	66.6515	66.3398	68.675	85.0862
PA39_280010	28	PA39_280010	CDS	9915	10508	1		hypothetical protein					1.25309	-0.325487	4.00948	0.00704236	0.0296734	594	20.7803	22.7165	28.8198	35.0597	26.7586	27.8813
PA39_050110	5	PA39_050110	CDS	123234	124142	1		LysR family transcriptional regulator YnfL					1.25295	-0.325332	3.24959	0.0168143	0.0593953	909	9.79766	10.5387	7.59248	10.7595	11.6301	11.9877
PA39_200043	20	PA39_200043	CDS	39241	40224	-1		FIG002781: Alpha-L-glutamate ligase family protein					1.25285	-0.325213	7.27204	0.00188759	0.0105186	984	146.601	130.236	144.076	174.968	172.875	171.252
PA39_030015	3	PA39_030015	CDS	24339	24905	-1		FIG00960378: hypothetical protein					1.2525	-0.324815	4.09499	0.00750643	0.0312393	567	22.2521	28.0714	30.5322	34.6474	29.7278	35.0812
PA39_050185	5	PA39_050185	CDS	194480	195484	1		Nucleoid-associated protein					1.25249	-0.324803	6.7097	0.00211277	0.0115098	1005	85.6248	87.7914	106.193	127.603	100.484	116.343
PA39_310009	31	PA39_310009	CDS	10309	11328	-1		FIG00953517: hypothetical protein					1.25197	-0.3242	4.59976	0.00501954	0.0227771	1020	20.8712	20.1725	22.5289	26.1207	27.3245	25.0122
PA39_020060	2	PA39_020060	CDS	60906	61295	-1	PA3432	Holin-like protein CidA					1.25131	-0.323434	2.83742	0.0294718	0.0907304	390	17.0269	12.6162	19.1793	15.7818	22.9367	21.0663
PA39_100037	10	PA39_100037	CDS	46250	47239	1		Fructose repressor FruR, LacI family					1.25128	-0.32341	6.48754	0.00230398	0.0122209	990	73.4281	90.7406	79.7608	103.306	97.2269	98.8875
PA39_140053	14	PA39_140053	CDS	54886	55308	-1		FIG00956494: hypothetical protein					1.25113	-0.323232	5.92473	0.00280363	0.0143373	423	127.897	128.48	129.159	162.648	146.458	165.503
PA39_150045	15	PA39_150045	CDS	54271	55872	1		Ubiquinone biosynthesis monooxygenase UbiB					1.25049	-0.322499	6.38618	0.00252803	0.0131819	1602	44.8649	46.9546	48.5683	55.6302	54.2695	62.7298
PA39_310047	31	PA39_310047	CDS	55165	55944	1		Arginine/ornithine ABC transporter, periplasmic arginine/ornithine binding protein					1.24955	-0.321414	8.48912	0.00187349	0.01045	780	387.412	426.227	426.392	525.988	498.068	496.5
PA39_650008	65	PA39_650008	CDS	6931	7224	-1	PA4386 (groES)	Heat shock protein 60 family co-chaperone GroES	Posttranslational modification, protein turnover, chaperones; Stress response	PA4386 (groES)-PA4385 (groEL)	Downregulated after tobramycin treatment of P. aeruginosa biofilms grown on cystic fibrosis-derived airway epithelial cells but upregulated in planktonic cells after tobramycin treatment; Anderson et al., 2008; Stongest upregulated gene in PAO1 grown in low fluid shear vs high fluid shear in LB medium; Crabbé et al., 2010	Stress	1.24937	-0.321202	10.4256	0.00176752	0.0100022	294	4029.33	4402.4	4164.2	4427.04	4946.16	6134.55
exp_SPA0143	45	exp_SPA0143	sRNA	42154	42454	1							1.24927	-0.321089	3.53547	0.0103597	0.0405228	301	33.4815	32.1978	36.3786	41.4566	54.034	31.8923
PA39_010244	1	PA39_010244	CDS	276463	277905	-1		TldD protein, part of TldE/TldD proteolytic complex					1.24926	-0.32107	9.55116	0.00181085	0.0101804	1443	451.47	478.352	469.461	568.401	532.97	618.206
PA39_450004	45	PA39_450004	CDS	6852	7985	1	PA0425 (mexA)	RND multidrug efflux membrane fusion protein MexA precursor					1.24887	-0.320622	7.6844	0.00207724	0.0113481	1134	156.178	156.365	175.305	214.353	177.193	207.856
PA39_230063	23	PA39_230063	CDS	62056	64179	1		Flagellar biosynthesis protein FlhA					1.24851	-0.320208	6.4119	0.00262321	0.0136318	2124	35.3836	36.0292	36.3598	43.9828	44.2038	44.0965
PA39_070142	7	PA39_070142	CDS	138130	138267	1		hypothetical protein					1.24835	-0.320025	3.44502	0.0174928	0.0612825	138	52.9314	75.6308	84.6561	67.8175	86.2497	103.717
PA39_610006	61	PA39_610006	CDS	7877	8092	1		FIG00961874: hypothetical protein					1.24822	-0.319876	-0.351778	0.59941	0.752204	216	4.70187	1.7257	2.49901	1.17102	3.08035	5.40518
PA39_020309	2	PA39_020309	CDS	308553	309440	-1		COG0613, Predicted metal-dependent phosphoesterases (PHP family)					1.24814	-0.319781	6.67565	0.00251742	0.0131383	888	102.009	113.253	94.6972	127.325	120.716	132.11
PA39_270005	27	PA39_270005	CDS	4247	5719	1		Methyl-accepting chemotaxis protein					1.24808	-0.319711	9.24422	0.00191535	0.010623	1473	353.04	402.79	353.838	439.599	434.134	487.163
PA39_460031	46	PA39_460031	CDS	26293	26925	-1		lipoprotein, putative					1.24778	-0.319366	5.32324	0.00390122	0.0186441	633	60.1044	54.4112	55.0629	68.8628	72.5268	67.0823
PA39_010299	1	PA39_010299	CDS	324952	325260	-1		Cell division protein MraZ					1.24713	-0.318613	8.87454	0.00202305	0.0111144	309	1364.25	1411.99	1314.16	1576.31	1643.89	1798.51
PA39_200023	20	PA39_200023	CDS	17997	18128	1		FIG00964155: hypothetical protein					1.24704	-0.318513	-0.18502	0.43809	0.616345	132	4.73475	7.34208	4.38139	3.1937	7.28082	8.51725
PA39_270078_part	27	PA39_270078_part	pCDS	77414	78229	-1		ChlI component of cobalt chelatase involved in B12 biosynthesis					1.24683	-0.318266	5.24138	0.00435522	0.0204293	816	40.4021	41.5691	42.7143	53.006	45.3898	54.5287
PA39_480016	48	PA39_480016	CDS	13367	13627	-1		FIG00956267: hypothetical protein					1.24676	-0.318183	4.61964	0.00633296	0.0272747	261	80.2187	78.8349	94.1008	100.789	98.5711	110.837
PA39_310013	31	PA39_310013	CDS	13470	14108	1		Thioredoxin					1.24675	-0.318176	5.97355	0.0031808	0.0157882	639	95.0563	94.2671	75.0006	108.064	107.132	109.085
PA39_060139	6	PA39_060139	CDS	142426	143448	-1		Rare lipoprotein A precursor					1.24632	-0.317679	7.68529	0.00226958	0.0120934	1023	178.928	175.408	187.128	229.617	215.859	217.94
PA39_220011	22	PA39_220011	CDS	6481	6690	-1		FIG00953205: hypothetical protein					1.24558	-0.316813	4.48202	0.00623284	0.026903	210	93.0041	98.3355	93.8202	120.85	123.918	105.839
PA39_040024	4	PA39_040024	CDS	24186	24557	-1		Translation initiation factor SUI1-related protein					1.24522	-0.316404	4.43078	0.00673667	0.0287248	372	52.0823	47.596	55.5541	64.5951	67.3702	58.9339
PA39_330003	33	PA39_330003	CDS	2798	3481	-1		Lipoprotein releasing system ATP-binding proteinLolD					1.24501	-0.31616	6.79041	0.00275646	0.0141955	684	135.745	135.695	164.484	169.49	182.119	181.88
PA39_020397	2	PA39_020397	CDS	404158	405663	-1		Amidophosphoribosyltransferase (EC 2.4.2.14)					1.24443	-0.315485	8.81556	0.00223539	0.0120121	1506	252.682	269.713	284.589	337.311	313.287	335.997
PA39_010294	1	PA39_010294	CDS	320317	320910	1		Phosphoheptose isomerase (EC 5.3.1.-)					1.24429	-0.315322	6.97891	0.00268916	0.0139473	594	172.687	192.337	207.775	241.586	228.506	229.602
PA39_010279	1	PA39_010279	CDS	306815	307444	-1		Alpha/beta hydrolase					1.2438	-0.314758	6.08109	0.00350189	0.0171139	630	84.4477	94.7263	110.895	112.151	113.357	128.832
PA39_460002	46	PA39_460002	CDS	1217	1852	-1		MotA/TolQ/ExbB proton channel family protein					1.2437	-0.31464	5.66747	0.00404755	0.0191865	636	72.7801	73.9057	68.6252	82.5903	87.0634	93.6218
PA39_090141	9	PA39_090141	CDS	145413	146147	-1	PA1544 (anr)	Fumarate and nitrate reduction regulatory protein	Signal transduction mechanisms; Anaerobic respiration		Upregulated in vivo (CF sputum) vs in vitro Son et al., 2007; Upregulated in PAO1 grown in low shear modelled microgravity vs normal gravity control in LB medium; Crabbé et al., 2010	Hfq; Motility; ↓O2;	1.24335	-0.314238	9.51086	0.00226384	0.012082	735	852.98	858.191	965.847	1053.06	1089.41	1130.16
PA39_210009	21	PA39_210009	CDS	5841	6539	-1		Monofunctional biosynthetic peptidoglycan transglycosylase (EC 2.4.2.-)					1.24324	-0.314108	5.26112	0.0047806	0.021897	699	43.2529	51.7267	53.0631	59.104	58.5927	62.9754
PA39_290036	29	PA39_290036	CDS	27426	28487	-1		Phosphoribosylformylglycinamidine cyclo-ligase (EC 6.3.3.1)					1.24304	-0.31387	6.62388	0.00301464	0.015151	1062	86.2889	78.7272	84.8818	112.339	93.0021	100.571
PA39_270018	27	PA39_270018	CDS	17522	18037	1		FIG00955281: hypothetical protein					1.24285	-0.313653	2.63845	0.0469559	0.129289	516	9.91683	10.1857	12.4037	12.4183	10.3156	16.2574
PA39_100104	10	PA39_100104	CDS	115142	116209	-1		tRNA pseudouridine 13 synthase (EC 4.2.1.-)					1.24265	-0.313415	7.04081	0.00289307	0.0146918	1068	104.75	109.627	118.34	126.786	133.874	145.839
PA39_120012	12	PA39_120012	CDS	22763	24526	-1		Type I restriction-modification system, DNA-methyltransferase subunit M (EC 2.1.1.72)					1.24259	-0.313349	12.1816	0.00223768	0.0120121	1764	2166	2302.06	2642.72	2733.98	2652.74	3315.76
PA39_100012	10	PA39_100012	CDS	12659	13438	1		UPF0246 protein YaaA					1.24251	-0.313252	4.58445	0.00674596	0.0287248	780	26.0912	27.5263	29.0655	35.7793	32.4147	33.0409
PA39_050055	5	PA39_050055	CDS	60058	60597	-1		YaeQ protein					1.2425	-0.313245	3.39131	0.0170736	0.0601387	540	15.8417	17.5331	18.7069	22.7959	19.3035	21.7008
PA39_480012	48	PA39_480012	CDS	11300	11536	1		FIG00953566: hypothetical protein					1.24226	-0.312964	2.91121	0.0306169	0.0936629	237	31.4801	25.7938	27.4937	34.1524	33.3769	36.1257
PA39_210026	21	PA39_210026	CDS	22234	22485	-1		4Fe-4S ferredoxin, iron-sulfur binding					1.24198	-0.312638	6.44856	0.00336045	0.0165472	252	288.933	331.335	316.253	354.318	373.749	414.225
PA39_110141	11	PA39_110141	CDS	144192	144905	-1		Allophanate hydrolase 2 subunit 1 (EC 3.5.1.54)					1.24151	-0.312099	2.55816	0.0349534	0.103461	714	6.78383	7.83092	7.29004	11.6905	6.73017	8.72096
PA39_240055	24	PA39_240055	CDS	56045	58333	1		cis/trans isomerase					1.24126	-0.311808	6.67715	0.00317966	0.0157882	2289	40.8023	39.9947	39.7185	48.4002	51.0619	47.6052
PA39_130016	13	PA39_130016	CDS	21974	24373	-1	PA0779 (asrA)	ATP-dependent protease La (EC 3.4.21.53) Type I	Posttranslational modification, protein turnover, chaperones		Upregulated in a sigX mutant, overexpression of this gene leads to overexpression of heat shock and chaperone genes, including clpB, dnaK, htpG, groESL, and hslV; Gicquel et al., 2013; Downregulated after tobramycin treatment of P. aeruginosa biofilms grown on cystic fibrosis-derived airway epithelial cells but upregulated in planktonic cells after tobramycin treatment; Anderson et al., 2008; Upr…	Stress; ↓O2	1.24068	-0.311132	10.7978	0.00243542	0.0127559	2400	595.479	679.962	730.865	775.826	748.894	924.087
PA39_410035	41	PA39_410035	CDS	35390	35686	-1		hypothetical protein					1.24024	-0.310623	2.1269	0.0801015	0.191718	297	10.1271	14.3076	15.1888	13.3426	13.6904	19.9464
PA39_200042	20	PA39_200042	CDS	37711	39237	-1		FIG139976: hypothetical protein					1.24015	-0.310511	8.04273	0.00276386	0.0142211	1527	149.238	157.303	160.007	193.364	180.1	195.195
PA39_020303	2	PA39_020303	CDS	304207	305544	1		Putative two-component system sensor kinase					1.23941	-0.309652	6.30584	0.00364052	0.0176963	1338	48.433	56.5257	54.8374	72.4669	58.6233	63.4401
PA39_050087	5	PA39_050087	CDS	93543	94043	1		lipoprotein, putative					1.23938	-0.30962	7.08977	0.00318655	0.0157975	501	228.757	243.591	262.429	294.845	293.795	306.142
PA39_040151	4	PA39_040151	CDS	162263	163081	-1		3',5'-cyclic-nucleotide phosphodiesterase (EC 3.1.4.17)					1.23926	-0.309474	5.62857	0.00485241	0.0221564	819	50.8422	57.665	54.892	61.9741	62.645	74.181
PA39_480042	48	PA39_480042	CDS	39222	41039	-1		GTP-binding protein TypA/BipA					1.23917	-0.309372	7.65997	0.00297596	0.0150343	1818	110.438	94.1106	95.2029	127.259	115	123.826
PA39_180033	18	PA39_180033	CDS	32222	33358	-1		Carbamoyl-phosphate synthase small chain (EC 6.3.5.5)					1.23878	-0.308918	9.4393	0.00269319	0.0139538	1137	512.131	551.03	588.381	666.501	629.724	715.214
PA39_160002	16	PA39_160002	CDS	214	882	-1		Predicted regulator PutR for proline utilization, GntR family					1.23862	-0.308736	6.1272	0.00416859	0.0196803	669	93.4795	94.553	94.287	112.796	102.66	128.625
PA39_320024	32	PA39_320024	CDS	26569	27849	-1		Probable Co/Zn/Cd efflux system membrane fusion protein					1.23842	-0.3085	5.70866	0.00453116	0.021035	1281	34.7927	38.8756	36.5998	46.8629	43.1104	44.2541
PA39_040073	4	PA39_040073	CDS	75635	76264	1		Transcriptional regulator, TetR family					1.23836	-0.308435	3.43262	0.0180047	0.0625134	630	14.2606	14.6734	17.0137	23.1528	14.0816	19.0811
PA39_460010	46	PA39_460010	CDS	9104	9508	-1		hypothetical protein					1.23821	-0.308253	8.37519	0.00289581	0.0146929	405	757.411	674.727	780.169	811.493	998.671	884.047
PA39_200033	20	PA39_200033	CDS	29519	30349	1		CmpX					1.23787	-0.307861	7.12561	0.00333741	0.0164615	831	152.956	145.557	155.199	180.397	188.157	183.841
PA39_140064	14	PA39_140064	CDS	65838	66689	-1		Formyltetrahydrofolate deformylase (EC 3.5.1.10)					1.2378	-0.307781	7.36785	0.00324957	0.016069	852	164.133	175.351	184.907	214.446	199.311	224.328
PA39_190060	19	PA39_190060	CDS	61571	62212	-1		Orotate phosphoribosyltransferase (EC 2.4.2.10)					1.2378	-0.30778	7.59083	0.00318196	0.0157882	642	250.129	274.919	287.67	313.878	314.368	360.749
PA39_010295	1	PA39_010295	CDS	320939	321316	1		Predicted endonuclease distantly related to archaeal Holliday junction resolvase					1.23764	-0.307586	5.80748	0.00472099	0.0216775	378	131.962	126.124	141.985	141.861	175.824	169.076
PA39_440004	44	PA39_440004	CDS	2364	2966	-1		LSU ribosomal protein L4p (L1e)					1.23761	-0.307552	10.7825	0.00272698	0.0140685	603	2962.73	2615.82	2302.12	3459.94	2909.81	3238.73
PA39_220022	22	PA39_220022	CDS	13510	13731	-1		FIG00953125: hypothetical protein					1.23721	-0.307089	2.84688	0.0263408	0.0833176	222	28.8564	27.5366	29.525	47.4739	28.9719	30.5806
PA39_030136	3	PA39_030136	CDS	151077	151916	1		FIG00958464: hypothetical protein					1.2372	-0.307076	5.20783	0.00613205	0.0265583	840	38.5967	35.7221	44.4315	46.4729	46.7333	51.3235
PA39_120078	12	PA39_120078	CDS	97483	97890	-1		hypothetical protein					1.23717	-0.307047	4.74922	0.00746032	0.0310758	408	57.8266	60.6635	59.3464	69.6414	73.9283	72.8109
PA39_090099	9	PA39_090099	CDS	106835	108121	-1		Citrate synthase (si) (EC 2.3.3.1)					1.23634	-0.30608	8.77451	0.00301431	0.015151	1287	302.417	306.63	311.326	377.675	379.751	359.976
PA39_330001	33	PA39_330001	CDS	845	1378	1		hypothetical protein					1.23616	-0.305862	5.34868	0.00583643	0.0255508	534	59.9824	73.5731	73.1413	83.0505	78.22	89.479
PA39_060101	6	PA39_060101	CDS	102735	103469	1		gliding motility protein GldF					1.23602	-0.3057	3.58651	0.0178603	0.0621075	735	13.9772	17.9022	12.2226	15.945	18.9096	18.5909
PA39_210031	21	PA39_210031	CDS	26802	27614	1		Formamidopyrimidine-DNA glycosylase (EC 3.2.2.23)					1.236	-0.305675	5.60734	0.00547721	0.0243432	813	53.0913	50.388	58.6168	66.8909	56.1055	74.1965
PA39_050111	5	PA39_050111	CDS	124170	125558	1		Exodeoxyribonuclease VII large subunit (EC 3.1.11.6)					1.23596	-0.305636	5.7358	0.00506253	0.0229543	1389	31.6375	36.4164	35.8359	42.4907	38.3746	45.265
PA39_150013	15	PA39_150013	CDS	15187	16254	-1		Uroporphyrinogen III decarboxylase (EC 4.1.1.37)					1.23548	-0.305071	6.10122	0.00440515	0.0205809	1068	57.3856	56.8202	59.4228	76.3402	67.0062	67.7368
PA39_360038	36	PA39_360038	CDS	40857	41459	-1		Oxygen-insensitive NAD(P)H nitroreductase (EC 1.-.-.-) / Dihydropteridine reductase (EC 1.5.1.34)					1.23507	-0.304598	5.06512	0.00656472	0.028107	603	52.6653	49.0203	47.9555	60.264	63.9977	57.8704
PA39_100123	10	PA39_100123	CDS	136739	137179	-1		(3R)-hydroxymyristoyl-[acyl carrier protein] dehydratase (EC 4.2.1.-)					1.23462	-0.304073	6.77162	0.00396176	0.0188871	441	226.31	208.437	234.747	282.193	261.348	270.038
PA39_040125	4	PA39_040125	CDS	130667	131926	-1		GTP-binding protein HflX					1.23456	-0.304002	10.5506	0.00306742	0.0153491	1260	1007.85	1109.71	1109.23	1246.57	1234.54	1437.19
PA39_500030	50	PA39_500030	CDS	27713	27847	-1		hypothetical protein					1.23437	-0.303775	2.14415	0.0763103	0.185688	135	32.4068	24.574	30.2738	35.5991	32.3094	37.7962
PA39_060086	6	PA39_060086	CDS	89312	89788	-1		6,7-dimethyl-8-ribityllumazine synthase (EC 2.5.1.78)					1.23428	-0.303668	6.86711	0.0039675	0.018899	477	216.191	234.591	212.1	268.849	257.277	277.942
exp_pant217	30	exp_pant217	sRNA	37762	37909	1							1.23381	-0.303119	3.71012	0.0164109	0.058155	148	78.3873	73.7948	85.7095	91.1499	102.9	95.248
PA39_090097	9	PA39_090097	CDS	105738	105938	1		Succinate dehydrogenase hydrophobic membrane anchor protein					1.23379	-0.303099	7.08808	0.00390692	0.0186561	201	614.493	604.192	613.255	746.239	700.664	777.27
PA39_020024	2	PA39_020024	CDS	24217	25542	-1		ATP-dependent RNA helicase SrmB					1.23368	-0.302969	6.41667	0.00449009	0.020903	1326	61.2144	59.0612	53.9962	70.9608	65.6769	75.0366
PA39_210037	21	PA39_210037	CDS	32936	34321	-1		xanthine/uracil permease family protein					1.23353	-0.302792	4.69192	0.00825031	0.0338654	1386	17.3889	17.9115	14.9941	24.3938	16.6419	20.2168
PA39_060136	6	PA39_060136	CDS	138323	140263	-1		Penicillin-binding protein 2 (PBP-2)					1.23345	-0.302701	6.27442	0.00463178	0.0213636	1941	37.975	35.2588	34.5635	46.4355	39.497	45.0459
PA39_210008	21	PA39_210008	CDS	5394	5771	1		FIG173184: hypothetical protein					1.23345	-0.302699	3.5516	0.020261	0.0687131	378	28.9346	29.7807	24.8881	33.6809	31.8791	35.8057
PA39_310025	31	PA39_310025	CDS	25787	26719	-1		Murein-DD-endopeptidase (EC 3.4.99.-)					1.23324	-0.302449	8.20243	0.00348869	0.0170779	933	280.968	301.517	273.117	368.07	331.132	336.801
PA39_310060_part	31	PA39_310060_part	pCDS	68673	69314	1		Low-specificity L-threonine aldolase (EC 4.1.2.5)					1.23319	-0.302399	4.38732	0.0106761	0.0415378	642	27.8665	27.0564	33.0911	37.6916	31.7823	37.3816
PA39_330025	33	PA39_330025	CDS	25545	26159	1		SOS-response repressor and protease LexA (EC 3.4.21.88)					1.23315	-0.302348	7.75996	0.00370358	0.0179344	615	301.633	344.083	310.644	347.948	381.542	429.672
PA39_440023	44	PA39_440023	CDS	10523	11851	-1		Preprotein translocase secY subunit (TC 3.A.5.1.1)					1.23282	-0.301963	11.1216	0.00324176	0.016044	1329	1790.87	1433.82	1301.66	1941.43	1772.56	1786.08
PA39_060188	6	PA39_060188	CDS	190404	191753	-1		ATP-dependent RNA helicase PA3950					1.23252	-0.301611	6.87566	0.00421666	0.0198431	1350	77.3133	78.0018	80.2826	94.9934	92.4925	98.078
PA39_210047	21	PA39_210047	CDS	43272	43385	1		hypothetical protein					1.23237	-0.30144	3.62109	0.01843	0.0637625	114	103.822	106.267	80.1564	111.679	128.402	113.035
PA39_090165	9	PA39_090165	CDS	175686	176465	1		Transcriptional regulator, GntR family					1.23234	-0.301404	7.40548	0.0039729	0.0189093	780	170.82	192.636	226.543	236.186	210.506	268.263
PA39_030061	3	PA39_030061	CDS	70006	72150	1		ATP-dependent helicase DinG/Rad3					1.23223	-0.301267	6.39685	0.00465677	0.0214307	2145	36.4212	34.5121	35.3387	44.8101	40.9105	43.1809
PA39_260045	26	PA39_260045	CDS	41157	41717	-1		CDP-diacylglycerol--glycerol-3-phosphate 3-phosphatidyltransferase (EC 2.7.8.5)					1.23211	-0.301134	5.45158	0.0061202	0.0265516	561	64.128	72.557	74.5695	90.0247	81.308	84.5559
PA39_290082	29	PA39_290082	CDS	71814	74438	1		Alanyl-tRNA synthetase (EC 6.1.1.7)					1.23173	-0.300687	8.67986	0.00359726	0.0175067	2625	148.405	140.268	134.367	172.353	166.585	173.822
PA39_020342	2	PA39_020342	CDS	342308	345073	-1		DNA gyrase subunit A (EC 5.99.1.3)					1.23122	-0.300092	9.56422	0.00354065	0.0172838	2766	245.47	246.871	249.723	300.341	282.029	316.588
PA39_110142	11	PA39_110142	CDS	144902	145843	-1		Allophanate hydrolase 2 subunit 2 (EC 3.5.1.54)					1.23118	-0.300041	3.12428	0.0239872	0.0779903	942	7.83722	10.2487	6.71255	11.7251	9.4961	9.18077
PA39_110043	11	PA39_110043	CDS	42528	43346	-1		transcriptional regulator, Cro/CI family					1.23115	-0.300005	6.55478	0.00486554	0.0221849	819	96.8673	111.644	103.334	114.992	116.624	145.669
PA39_610012	61	PA39_610012	CDS	15163	15579	1		FIG00953817: hypothetical protein					1.23094	-0.299766	2.46307	0.0548157	0.145445	417	11.9902	12.7826	10.633	12.1315	16.3103	14.4138
PA39_020181	2	PA39_020181	CDS	184001	184804	1		Phosphonate ABC transporter ATP-binding protein (TC 3.A.1.9.1)					1.23091	-0.299725	4.68996	0.0082284	0.0338426	804	28.5675	29.7645	28.1978	39.3254	35.6769	30.2798
PA39_030127	3	PA39_030127	CDS	142597	143307	-1		tRNA pseudouridine synthase A (EC 4.2.1.70)					1.23055	-0.299301	3.2285	0.027382	0.0855888	711	11.8668	10.8523	12.7436	14.2302	14.037	14.7179
PA39_450005	45	PA39_450005	CDS	8290	8721	-1	PA0424 (mexR)	Transcriptional regulator MexR					1.23045	-0.299183	6.75209	0.00463489	0.0213636	432	207.967	246.172	223.662	266.993	266.792	284.873
PA39_090130	9	PA39_090130	CDS	135908	136519	-1		Cytochrome c oxidase subunit CcoO (EC 1.9.3.1)					1.23021	-0.298908	7.26887	0.00420144	0.0198034	612	238.136	215.124	228.628	316.176	260.561	248.356
exp_SPA0121	12	exp_SPA0121	sRNA	133832	134132	1							1.23017	-0.298857	7.07522	0.00456473	0.0211404	301	366.35	413.494	437.696	430.252	467.885	574.637
PA39_180044	18	PA39_180044	CDS	44382	44771	-1		Preprotein translocase subunit SecG (TC 3.A.5.1.1)					1.23009	-0.298759	8.90887	0.00374576	0.0180638	390	1150.62	983.491	1201.77	1431.39	1426.25	1172.62
PA39_210059	21	PA39_210059	CDS	54334	55848	1		Threonine dehydratase biosynthetic (EC 4.3.1.19)					1.22994	-0.298586	6.48394	0.0049643	0.022579	1515	52.1338	53.0218	55.0222	70.1779	56.41	67.274
PA39_040112	4	PA39_040112	CDS	119267	119713	-1		LSU ribosomal protein L9p					1.22963	-0.298219	9.33715	0.0037759	0.0181641	447	1620.32	1297.21	993.06	1625.35	1539.26	1579.13
PA39_290028	29	PA39_290028	CDS	21605	21988	-1		FIG00956248: hypothetical protein					1.22945	-0.298011	6.00098	0.00553293	0.0244976	384	145.871	148.81	157.137	183.777	191.367	170.939
PA39_480031	48	PA39_480031	CDS	27192	27653	1		tRNA (cytidine(34)-2'-O)-methyltransferase (EC 2.1.1.207) ## TrmL					1.22922	-0.297743	3.79122	0.0200169	0.0680365	462	23.5892	29.6911	28.1243	29.1995	31.2035	37.2513
PA39_450039	45	PA39_450039	CDS	45914	46084	-1		FIG00958356: hypothetical protein					1.22891	-0.297384	4.83519	0.00924763	0.0371176	171	134.317	153.896	164.597	180.461	175.958	190.161
PA39_010075	1	PA39_010075	CDS	81333	82154	-1		Zn-dependent protease with chaperone function					1.22855	-0.296953	5.86726	0.00604585	0.0262511	822	67.7165	61.3544	63.1347	77.6465	78.8749	76.0144
PA39_200014	20	PA39_200014	CDS	8368	9699	-1		FIG00959023: hypothetical protein					1.22849	-0.296891	4.12582	0.0124653	0.0469522	1332	13.0499	11.7814	10.3917	16.7741	13.5424	12.6608
PA39_110036	11	PA39_110036	CDS	35540	36187	1		PvcD protein, related to two-component flavin adenine dinucleotide-dependent monooxygenases					1.22839	-0.296763	1.18758	0.164348	0.317182	648	2.41122	3.96912	2.85602	3.51307	3.87896	3.80364
PA39_060168	6	PA39_060168	CDS	173684	174190	-1		FIG00956085: hypothetical protein					1.22786	-0.296146	5.70714	0.00679381	0.0288552	507	90.5276	104.106	85.4777	111.753	100.467	125.63
PA39_170028	17	PA39_170028	CDS	29689	31038	1		Chlorohydrolase/deaminase family protein					1.22768	-0.295935	5.76803	0.00646073	0.0277228	1350	38.2226	38.9595	32.273	43.4684	44.2475	44.4586
PA39_020200	2	PA39_020200	CDS	204352	206040	-1		Long-chain-fatty-acid--CoA ligase (EC 6.2.1.3)					1.22752	-0.295752	8.16722	0.00429544	0.0201651	1689	151.205	146.695	163.995	198.08	179.328	179.827
PA39_020262	2	PA39_020262	CDS	267877	268512	1		Ribosomal large subunit pseudouridine synthase A(EC 4.2.1.70)					1.22733	-0.295518	4.46618	0.0118983	0.0453563	636	30.6475	32.5279	30.9784	41.0963	32.6633	39.9779
PA39_010274	1	PA39_010274	CDS	301130	301888	-1		FIG137478: Hypothetical protein YbgI					1.22726	-0.295446	5.79683	0.00651012	0.0279142	759	63.0443	63.0584	72.5914	85.7578	71.3959	82.8367
PA39_100126	10	PA39_100126	CDS	138843	141227	-1	PA3648 (opr86)	Outer membrane protein assembly factor YaeT precursor					1.22724	-0.295415	8.82198	0.00418984	0.0197647	2385	169.89	163.229	181.95	217.094	199.963	204.368
PA39_310039	31	PA39_310039	CDS	45543	45923	1		biphenyl-2,3-diol 1,2-dioxygenase III-related protein					1.22685	-0.294959	0.448904	0.374369	0.551126	381	1.53786	4.10908	3.74431	2.43425	2.52249	5.44774
PA39_130006	13	PA39_130006	CDS	6495	6698	1		FIG00953137: hypothetical protein					1.22666	-0.294731	4.27525	0.0143951	0.052641	204	82.1445	92.8225	82.7825	97.5393	98.5711	113.827
PA39_040039	4	PA39_040039	CDS	41414	42703	1		Phosphoribosylamine--glycine ligase (EC 6.3.4.13)					1.22653	-0.294577	6.46734	0.00544311	0.0242556	1290	67.495	65.1882	53.2315	83.3333	71.2348	69.8567
PA39_370022	37	PA39_370022	CDS	21079	21858	1		Pca regulon regulatory protein PcaR					1.22622	-0.294218	3.45418	0.0211849	0.0709417	780	13.4713	12.9507	11.2703	18.0518	14.3118	13.6931
PA39_210027	21	PA39_210027	CDS	22613	24346	-1		Gamma-glutamyltranspeptidase (EC 2.3.2.2)					1.22616	-0.294144	6.71883	0.00537049	0.0240151	1734	50.3702	57.0306	57.8121	71.6715	58.7931	68.5778
PA39_100103	10	PA39_100103	CDS	114405	115154	-1		5-nucleotidase SurE (EC 3.1.3.5)					1.22605	-0.294018	6.46134	0.00571331	0.025087	750	101.144	105.613	112.481	130.518	120.848	133.472
PA39_020455	2	PA39_020455	CDS	480243	481757	1		D-alanyl-D-alanine carboxypeptidase (EC 3.4.16.4)					1.22564	-0.293536	8.24666	0.00458923	0.0212202	1515	174.063	194.569	176.926	224.948	206.804	224.97
PA39_220057	22	PA39_220057	CDS	43025	43744	-1		2-aminoethylphosphonate uptake and metabolism regulator					1.2251	-0.292898	5.46516	0.0079394	0.0328139	720	52.462	58.3978	55.9601	63.5866	66.7408	70.3874
PA39_190013	19	PA39_190013	CDS	10206	10523	-1		FIG00953808: hypothetical protein					1.2246	-0.292312	5.74562	0.00702561	0.029647	318	150.842	140.544	166.107	191.429	185.053	175.141
PA39_050054	5	PA39_050054	CDS	58299	60014	-1		Single-stranded-DNA-specific exonuclease RecJ (EC 3.1.-.-)					1.22455	-0.292257	5.93535	0.00688625	0.0290996	1716	33.8262	32.8221	30.1754	37.3417	39.2475	40.0664
PA39_290025	29	PA39_290025	CDS	19546	20502	-1		lipoprotein, putative					1.22418	-0.291813	6.94344	0.00557313	0.0246196	957	116.369	116.227	116.998	141.932	133.488	145.584
PA39_050051	5	PA39_050051	CDS	54710	55051	-1		FIG00953953: hypothetical protein					1.22398	-0.291574	4.99186	0.00986177	0.0391255	342	82.9205	87.4114	82.2984	106.008	93.167	105.069
PA39_060129	6	PA39_060129	CDS	132378	133073	1		DNA-3-methyladenine glycosylase II (EC 3.2.2.21)					1.2238	-0.291369	4.89146	0.0106577	0.0414938	696	36.1994	39.0961	40.6059	51.1212	37.8139	50.5726
PA39_070218	7	PA39_070218	CDS	208853	209944	-1		Anhydro-N-acetylmuramic acid kinase (EC 2.7.1.-)					1.22378	-0.291349	7.06164	0.00562257	0.0248005	1092	105.452	110.46	117.046	124.54	129.984	146.197
PA39_290037	29	PA39_290037	CDS	28487	29137	-1		Phosphoribosylglycinamide formyltransferase (EC 2.1.2.2)					1.22367	-0.291217	6.6058	0.00604073	0.0262484	651	128.526	142.516	136.279	152.827	166.254	170.442
PA39_190062	19	PA39_190062	CDS	63131	63502	-1		FIG00955116: hypothetical protein					1.22316	-0.290617	6.87958	0.00582096	0.0255213	372	270.282	281.368	309.694	342.694	337.844	354.998
PA39_480014	48	PA39_480014	CDS	12132	12725	-1		Imidazoleglycerol-phosphate dehydratase (EC 4.2.1.19)					1.22304	-0.290468	6.74485	0.00591661	0.0258244	594	149.21	165.228	177.138	211.778	180.714	198.153
PA39_020435	2	PA39_020435	CDS	450266	451246	1		MoxR-like ATPase in aerotolerance operon					1.22292	-0.290331	7.65115	0.00536286	0.0239993	981	170.422	193.139	194.943	213.148	212.063	246.093
PA39_400032	40	PA39_400032	CDS	36304	38490	1		ATP-dependent DNA helicase UvrD/PcrA					1.22259	-0.28994	8.25979	0.00513149	0.023195	2187	119.971	126.603	135.132	153.322	141.975	163.653
PA39_090139	9	PA39_090139	CDS	143272	144654	-1		Coproporphyrinogen III oxidase, oxygen-independent (EC 1.3.99.22)					1.22236	-0.28967	10.9612	0.0047533	0.0217891	1383	1163.24	1405.27	1365.3	1540.57	1447.99	1735.91
PA39_010061	1	PA39_010061	CDS	69554	70027	-1		Tryptophan synthase beta chain like (EC 4.2.1.20)					1.22231	-0.289612	3.18834	0.0310337	0.0945418	474	14.916	17.6153	19.3595	21.701	20.7436	20.2523
PA39_560022	56	PA39_560022	CDS	20371	22692	-1		FIG005666: putative helicase					1.22184	-0.289057	6.21422	0.00682372	0.0289191	2322	28.9682	30.0513	27.9458	36.5287	33.7485	34.2095
PA39_040173	4	PA39_040173	CDS	188722	189606	-1		LysR family transcriptional regulator PA4989					1.22137	-0.288503	5.12041	0.011642	0.0445539	885	33.1473	41.3186	33.0669	38.7748	34.4999	55.2122
PA39_290063	29	PA39_290063	CDS	54639	57284	-1		membrane protein, putative					1.22136	-0.288493	5.7394	0.00837141	0.034284	2646	19.0142	18.2713	17.6461	20.935	20.6474	24.4316
PA39_200068	20	PA39_200068	CDS	63909	64280	-1		Glutaredoxin					1.22124	-0.288345	5.20986	0.00915975	0.0368409	372	81.9036	99.9015	88.8244	116.951	106.123	101.943
PA39_480025	48	PA39_480025	CDS	21560	22822	1		Periplasmic septal ring factor with murein hydrolase activity EnvC/YibP					1.22096	-0.288015	6.72684	0.00653943	0.0280193	1263	75.5873	72.1893	80.4705	90.4553	84.3474	99.5957
PA39_600019	60	PA39_600019	CDS	16229	17074	-1		Hydrolases of the alpha/beta superfamily					1.22077	-0.287793	3.99783	0.02335	0.0764373	846	16.7143	20.0035	14.9029	15.0489	21.4095	24.7897
PA39_060075	6	PA39_060075	CDS	81265	81969	1		probable ATP-binding component of ABC transporter					1.22072	-0.287733	4.62726	0.0138779	0.0510692	705	30.6953	32.9396	31.8294	35.5194	36.5971	42.1987
PA39_050136	5	PA39_050136	CDS	146654	148135	-1		GTP-binding protein EngA					1.22052	-0.28749	6.9142	0.00625056	0.0269596	1482	78.2816	68.7151	74.1206	95.18	85.5014	85.0531
PA39_050043	5	PA39_050043	CDS	48084	48551	1		general secretion pathway protein M					1.22051	-0.287486	1.12563	0.169717	0.325179	468	3.50554	5.655	3.13063	4.32378	5.21289	5.17419
PA39_070160	7	PA39_070160	CDS	154549	155355	-1		SSU rRNA (adenine(1518)-N(6)/adenine(1519)-N(6))- dimethyltransferase (EC 2.1.1.182) ## SSU rRNA m6,m6-A1518-1519					1.2197	-0.286524	6.9102	0.00657964	0.0281503	807	130.254	133.027	142.902	159.015	154.361	173.93
PA39_040136	4	PA39_040136	CDS	142602	143453	-1		Flagellar motor rotation protein MotA					1.21917	-0.285901	6.75877	0.00684828	0.0289811	852	107.42	121.713	117.75	134.486	133.453	147.488
PA39_020109	2	PA39_020109	CDS	109973	110299	1	PA3385 (amrZ)	Alginate biosynthesis transcriptional activator	Transcriptional regulation; Alginate biosynthesis				1.21899	-0.285682	9.26494	0.00553208	0.0244976	327	1638.92	1725.83	1767.34	2003.42	2085.59	2054.83
PA39_640001	64	PA39_640001	CDS	167	2287	-1		Translation elongation factor G					1.21885	-0.285515	12.279	0.0053367	0.0239189	2121	2346.93	2092.33	1937.61	2625.73	2394.57	2637.85
PA39_110023	11	PA39_110023	CDS	20322	20912	1		Transcriptional regulator, TetR family					1.21863	-0.285265	4.57628	0.0160632	0.0572354	591	39.1278	36.1399	34.7071	39.3749	40.9045	51.1434
PA39_040070	4	PA39_040070	CDS	71731	73047	-1		Probable MFS transporter					1.21851	-0.285116	4.43332	0.0146679	0.0533263	1317	15.9272	14.8591	13.6718	18.7577	17.7383	17.0076
PA39_010147	1	PA39_010147	CDS	162996	163964	1		octaprenyl-diphosphate synthase					1.21851	-0.285113	6.617	0.00707718	0.0297987	969	86.6694	102.709	87.1793	110.591	108.413	111.74
PA39_390016	39	PA39_390016	CDS	15302	16252	1		probable transcriptional regulator					1.2178	-0.284272	5.0281	0.0113525	0.0436177	951	30.7236	34.1395	28.5421	34.7539	41.2786	35.7844
PA39_190003	19	PA39_190003	CDS	804	1130	-1		Frataxin homolog CyaY, facilitates iron supply for heme A synthesis or Fe-S cluster assembly					1.21768	-0.284137	6.40658	0.00756194	0.0313871	327	242.613	236.76	227.211	287.492	279.662	279.284
PA39_400013	40	PA39_400013	CDS	11930	12334	1		hypothetical protein					1.2172	-0.283565	7.52826	0.00664257	0.0283779	405	373.931	486.602	387.276	450.922	481.356	558.295
PA39_010076	1	PA39_010076	CDS	82334	83323	-1		COG0451: Nucleoside-diphosphate-sugar epimerases					1.21713	-0.283479	6.2414	0.0080549	0.0332208	990	65.379	70.1451	72.9842	87.5499	75.2725	86.7012
PA39_020154	2	PA39_020154	CDS	149272	149589	-1		Transcriptional regulator SlyA					1.21664	-0.282897	6.14929	0.00825179	0.0338654	318	197.765	211.695	199.328	246.578	241.081	240.275
PA39_440029	44	PA39_440029	CDS	14596	14985	-1		LSU ribosomal protein L17p					1.21622	-0.282403	9.13266	0.00612415	0.0265516	390	1638.59	1226.35	1044.97	1634.17	1535.24	1523.43
PA39_140003	14	PA39_140003	CDS	4675	5802	1		Probable RND efflux membrane fusion protein					1.21595	-0.282079	4.3713	0.016233	0.0576997	1128	15.2368	18.0428	16.6462	22.7228	17.3024	19.819
PA39_640013	64	PA39_640013	CDS	15442	16218	-1		Translation elongation factor Tu					1.21568	-0.281768	10.691	0.00603176	0.0262484	777	2212.49	1827.44	1752.2	2482.53	2264.57	2185
PA39_460017	46	PA39_460017	CDS	13808	14788	-1		Phosphate:acyl-ACP acyltransferase PlsX					1.21472	-0.280619	6.01821	0.00935002	0.0374771	981	61.0812	59.8455	59.3475	70.2184	68.7285	76.521
PA39_120030	12	PA39_120030	CDS	48161	48949	-1	PA5563 (soj)	Chromosome (plasmid) partitioning protein ParA					1.2147	-0.280597	6.55547	0.00822886	0.0338426	789	102.333	104.267	118.943	131.546	120.965	136.411
PA39_020038	2	PA39_020038	CDS	43814	44479	-1		Virulence factor mviM					1.21446	-0.280311	4.38608	0.0149204	0.0540426	666	28.2699	31.9582	24.8937	41.0175	32.635	28.8276
PA39_500022	50	PA39_500022	CDS	20343	20849	-1		Peptide deformylase (EC 3.5.1.88)					1.21401	-0.27978	8.50624	0.00680906	0.0288989	507	598.022	669.189	695.077	772.792	748.032	819.284
PA39_140006	14	PA39_140006	CDS	8153	9445	1		Probable thiol oxidoreductase with 2 cytochrome c heme-binding sites					1.21366	-0.279364	3.78037	0.02773	0.0863698	1293	10.1808	9.85933	8.88612	10.5637	11.5495	12.3404
PA39_060088	6	PA39_060088	CDS	90283	91251	-1		Thiamine-monophosphate kinase (EC 2.7.4.16)					1.21348	-0.279145	6.35747	0.00902883	0.0364398	969	79.2118	81.7823	70.2288	87.4461	88.6529	99.8703
PA39_150030	15	PA39_150030	CDS	37678	39897	1		Helicase PriA essential for oriC/DnaA-independent DNA replication					1.21344	-0.279105	5.77401	0.00995365	0.039383	2220	22.8388	23.7755	20.6328	27.1171	27.54	25.5942
PA39_060176	6	PA39_060176	CDS	179497	179913	1		Polyribonucleotide nucleotidyltransferase (polynucleotide phosphorylase)					1.21334	-0.278989	5.25869	0.0127777	0.0478653	417	71.5663	78.3941	101.152	86.3356	104.244	108.259
PA39_200065	20	PA39_200065	CDS	62400	62618	-1		ABC-type dipeptide/oligopeptide/nickel transportsystems, permease components					1.21263	-0.278138	2.53186	0.0777245	0.187877	219	21.2253	30.4669	20.2464	28.1046	22.9549	33.5664
PA39_350016	35	PA39_350016	CDS	16324	16935	1		5-formyltetrahydrofolate cyclo-ligase (EC 6.3.3.2)					1.2125	-0.277982	7.23855	0.00789352	0.0326705	612	246.114	220.058	206.893	251.563	297.767	253.372
PA39_020305	2	PA39_020305	CDS	306228	306905	1		DNA-binding response regulator					1.21232	-0.277772	6.09996	0.00975287	0.0387725	678	83.1934	93.5728	100.03	109.061	106.313	114.226
PA39_060191	6	PA39_060191	CDS	194002	194169	1		FIG00963143: hypothetical protein					1.2123	-0.277742	3.88535	0.0239079	0.077784	168	77.4259	82.0942	79.4075	90.3361	106.492	89.0567
PA39_070132	7	PA39_070132	CDS	121940	122476	-1		FIG00954416: hypothetical protein					1.2121	-0.277508	3.66837	0.0265668	0.0838418	537	21.0948	21.31	21.7552	27.3195	25.8818	23.8351
PA39_160034	16	PA39_160034	CDS	31709	32236	1		FIG006045: Sigma factor, ECF subfamily					1.21198	-0.277366	2.22755	0.0950983	0.216267	528	8.50776	7.97745	7.37534	10.8586	7.70087	9.99139
PA39_020235	2	PA39_020235	CDS	247417	247626	1		Cold shock protein CspG					1.21182	-0.277175	8.26293	0.00742223	0.0309392	210	1468.72	1080.45	1435.39	1561.01	1680.29	1517.57
PA39_500031	50	PA39_500031	CDS	27844	28395	1		DNA-3-methyladenine glycosylase (EC 3.2.2.20)					1.21135	-0.276611	4.76869	0.0158207	0.0565787	552	44.2982	46.2563	44.2139	56.3619	49.0177	55.3052
PA39_020006	2	PA39_020006	CDS	5381	6181	1		UDP-N-acetylglucosamine enolpyruvyl transferase					1.21112	-0.276342	5.86578	0.0109534	0.0423908	801	64.3714	67.2908	67.4854	75.156	77.1586	84.7554
PA39_540017	54	PA39_540017	CDS	19978	20601	-1		Uncharacterized glutathione S-transferase-like protein					1.21085	-0.276021	5.22872	0.0127248	0.0476974	624	51.1433	55.9725	56.9693	73.9096	58.0527	63.6841
PA39_060153	6	PA39_060153	CDS	156929	158464	1	PA3984 (lnt)	Apolipoprotein N-acyltransferase (EC 2.3.1.-) / Copper homeostasis protein CutE					1.21082	-0.275983	5.81423	0.010747	0.0417196	1536	31.5851	33.0283	35.4938	42.4862	37.638	39.1031
PA39_050137	5	PA39_050137	CDS	148213	149355	-1		Outer membrane protein YfgL, lipoprotein component of the protein assembly complex (forms a complex with YaeT, YfiO, and NlpB)					1.21054	-0.275655	7.86924	0.00787538	0.0326186	1143	198.213	188.854	171.901	249.548	211.501	203.988
PA39_330002	33	PA39_330002	CDS	1484	2728	-1		Lipoprotein releasing system transmembrane protein LolE					1.21014	-0.275171	6.52498	0.0094705	0.0378561	1245	61.4947	61.4367	79.3732	76.6611	86.22	77.6262
PA39_270057	27	PA39_270057	CDS	59027	59284	1		FIG00956652: hypothetical protein					1.20995	-0.27495	3.30579	0.0329364	0.0990976	258	29.2206	38.431	36.1651	46.0784	41.5489	37.2077
PA39_080128	8	PA39_080128	CDS	149910	150992	1		FIG00954456: hypothetical protein					1.20919	-0.274041	5.2448	0.0135832	0.0503335	1083	30.1529	34.5561	31.08	39.8602	35.7696	38.2505
PA39_040150	4	PA39_040150	CDS	161510	162130	-1		Putative esterase, FIGfam005057					1.20891	-0.273703	5.16518	0.0145914	0.0532058	621	51.013	50.1204	56.8099	62.9976	59.4046	65.454
PA39_020110	2	PA39_020110	CDS	110660	111496	-1		Phosphonate ABC transporter ATP-binding protein (TC 3.A.1.9.1)					1.20848	-0.273196	2.78338	0.0615788	0.158214	837	6.39361	8.86232	7.09398	8.66305	8.74421	9.14424
PA39_350052	35	PA39_350052	CDS	56454	57848	1		Argininosuccinate lyase (EC 4.3.2.1)					1.20805	-0.272681	8.08841	0.00858186	0.0349493	1395	169.407	183.223	182.389	214.32	192.479	228.823
PA39_570003	57	PA39_570003	CDS	2968	3201	1		FIG00957620: hypothetical protein					1.20796	-0.272569	0.620108	0.302957	0.47824	234	4.34019	6.53112	6.26127	6.48567	6.31866	7.3917
PA39_070080	7	PA39_070080	CDS	78340	79122	1	PA0520 (nirQ)	Nitric oxide reductase activation protein NorQ	Denitrification (anaerobic respiration)	PA0520 (nirQ)-PA0522			1.20782	-0.272409	4.80658	0.0170129	0.0599611	783	30.2317	35.2758	32.3025	42.2107	33.8956	40.0936
PA39_070150	7	PA39_070150	CDS	145046	145399	1		Dihydroneopterin aldolase (EC 4.1.2.25)					1.20776	-0.272334	4.3341	0.0208603	0.0702604	354	51.0892	54.228	50.1013	61.6871	63.6953	59.6096
PA39_030118	3	PA39_030118	CDS	132911	134704	1		Flagellar M-ring protein FliF					1.20704	-0.271474	7.01258	0.00971299	0.0386402	1794	64.2972	63.5797	69.225	83.4207	73.4338	77.1066
PA39_110012	11	PA39_110012	CDS	10949	11917	-1		Transcriptional regulator, AraC family					1.20694	-0.271356	5.16156	0.0149265	0.0540426	969	34.2647	32.2359	34.3783	42.8094	37.8415	39.3591
PA39_730006	73	PA39_730006	CDS	5547	5678	1		FIG00959172: hypothetical protein					1.20693	-0.271338	2.88739	0.0473242	0.129875	132	45.572	55.348	50.2399	67.7064	62.7271	52.0863
PA39_040110	4	PA39_040110	CDS	116599	117675	-1		Alanine racemase (EC 5.1.1.1)					1.20599	-0.27022	5.39433	0.014975	0.0541846	1077	36.9944	36.8253	33.1505	40.7085	40.2247	45.9315
PA39_010029	1	PA39_010029	CDS	38390	39601	1		Prophage P4 integrase					1.20598	-0.270211	5.63278	0.0133539	0.0495789	1212	40.9955	36.8754	34.0071	48.3482	39.77	44.9183
PA39_170035	17	PA39_170035	CDS	36956	38527	1		Sugar ABC transporter, ATP-binding protein					1.2059	-0.270106	4.1528	0.02804	0.0871031	1572	9.69088	12.0457	9.34473	11.2633	11.1927	14.1662
PA39_470009	47	PA39_470009	CDS	9995	10267	-1		FIG00955073: hypothetical protein					1.20583	-0.270031	4.49476	0.0192615	0.0660523	273	68.1076	83.6985	73.8641	92.0347	94.2383	81.8894
PA39_100142	10	PA39_100142	CDS	157511	157858	1		FIG138056: a glutathione-dependent thiol reductase					1.20565	-0.269816	6.19029	0.012255	0.0462632	348	174.992	205.87	195.883	212.238	207.977	262.679
PA39_010066	1	PA39_010066	CDS	74039	74626	-1		lipoprotein, putative					1.2056	-0.269749	6.7143	0.0105165	0.0410263	588	158.24	163.364	167.798	205.909	190.101	183.776
PA39_020128	2	PA39_020128	CDS	123031	123369	1		FIG00955764: hypothetical protein					1.20487	-0.268881	2.64106	0.0714495	0.177258	339	14.5185	19.0224	16.3779	17.6586	22.2439	19.3885
PA39_080166	8	PA39_080166	CDS	191293	193518	1		Isocitrate dehydrogenase [NADP] (EC 1.1.1.42); Monomeric isocitrate dehydrogenase [NADP] (EC 1.1.1.42)					1.20449	-0.268423	9.36437	0.00912701	0.0367461	2226	247.759	266.636	298.975	321.119	301.26	340.667
PA39_150018	15	PA39_150018	CDS	24213	25319	-1		3-dehydroquinate synthase (EC 4.2.3.4)					1.20432	-0.268216	7.62469	0.0100424	0.0395732	1107	155.859	163.715	169.863	200.845	177.107	201.598
PA39_040187	4	PA39_040187	CDS	204619	205515	-1		Probable transcription regulator Mig-14					1.20424	-0.268119	6.47421	0.0117141	0.0447713	897	96.2825	90.757	84.5056	107.53	103.681	110.731
PA39_090064	9	PA39_090064	CDS	67482	68504	1		Glycerol-3-phosphate dehydrogenase [NAD(P)+] (EC1.1.1.94)					1.2039	-0.267711	7.60662	0.0103099	0.0403822	1023	158.805	177.449	187.467	193.6	196.853	229.395
PA39_290035	29	PA39_290035	CDS	26175	27212	1		FIG00954480: hypothetical protein					1.20389	-0.267703	6.72681	0.0112568	0.0432783	1038	84.7842	91.6079	103.782	116.398	102.417	112.644
PA39_050064	5	PA39_050064	CDS	73160	73603	1		Adenylate cyclase (EC 4.6.1.1)					1.20304	-0.266681	1.87604	0.129472	0.268043	444	7.47803	7.13602	7.55494	9.49478	8.32526	8.66776
PA39_210013	21	PA39_210013	CDS	9188	9859	1		Cell division transporter, ATP-binding protein FtsE (TC 3.A.5.1.1)					1.20302	-0.266656	6.58562	0.0120642	0.0458393	672	126.369	131.24	134.889	149.807	147.747	166.788
PA39_200052	20	PA39_200052	CDS	51406	52632	-1		Para-aminobenzoate synthase, aminase component (EC 2.6.1.85)					1.20294	-0.266565	6.35389	0.0124348	0.0468815	1227	59.8819	63.0974	60.0183	74.5561	67.0597	74.8531
PA39_070110	7	PA39_070110	CDS	105067	107064	1		Transketolase (EC 2.2.1.1)					1.20287	-0.266485	8.38912	0.00999434	0.0394905	1998	156.912	152.496	151.079	185.465	173.609	185.865
PA39_610014	61	PA39_610014	CDS	15886	17295	-1		Adenosylhomocysteinase (EC 3.3.1.1)					1.20182	-0.265225	9.09731	0.0100162	0.03955	1410	361.778	353.4	351.463	450.689	409.122	399.477
PA39_140013	14	PA39_140013	CDS	16524	16925	1		FIG00953860: hypothetical protein					1.20168	-0.265048	5.97254	0.0141531	0.0520165	402	136.327	150.955	142.044	170.515	156.868	179.635
PA39_440036	44	PA39_440036	CDS	23848	24156	1		Isochorismate pyruvate-lyase (EC 4.-.-.-) [pyochelin] siderophore					1.20136	-0.264663	0.846704	0.23795	0.407995	309	4.80371	6.27285	4.11766	6.00291	6.93826	5.45766
PA39_030101	3	PA39_030101	CDS	110339	111448	1		Flagellar P-ring protein FlgI					1.2011	-0.264361	5.78466	0.0143289	0.0524645	1110	46.1702	41.0699	48.6989	62.5136	48.7527	49.7471
PA39_630001	63	PA39_630001	CDS	4434	4589	-1		hypothetical protein					1.20072	-0.263895	2.01256	0.108882	0.237355	156	23.2868	19.5934	26.4456	30.2664	27.4862	25.5014
PA39_070019	7	PA39_070019	CDS	21640	22149	1		Ribosomal protein S6 glutaminyl transferase					1.20045	-0.263574	6.49076	0.0129521	0.0483325	510	139.32	143.546	201.702	190.45	197.577	183.31
PA39_060137	6	PA39_060137	CDS	140253	141398	-1		Rod shape-determining protein RodA					1.20013	-0.263194	6.2797	0.0138752	0.0510692	1146	62.3419	60.1412	63.6884	72.1007	71.606	76.1442
PA39_440005	44	PA39_440005	CDS	2963	3262	-1		LSU ribosomal protein L23p (L23Ae)					1.2001	-0.263156	9.36468	0.0105834	0.0412596	300	2242.79	1995.96	1791.71	2400.69	2256.05	2475.57
PA39_320053	32	PA39_320053	CDS	61531	62871	-1		Serine/threonine protein kinase					1.19995	-0.262971	4.37003	0.0280887	0.0872077	1341	13.8944	13.6203	14.8072	16.3472	15.1054	18.4123
PA39_650009	65	PA39_650009	CDS	7275	8918	-1	PA4385 (groEL)	Heat shock protein 60 family chaperone GroEL	Posttranslational modification, protein turnover, chaperones; Stress response	PA4386 (groES)-PA4385 (groEL)	Downregulated after tobramycin treatment of P. aeruginosa biofilms grown on cystic fibrosis-derived airway epithelial cells but upregulated in planktonic cells after tobramycin treatment; Anderson et al., 2008; Upregulated in PAO1 grown in low shear modelled microgravity vs normal gravity control in LB medium; Crabbé et al., 2010	Stress; ↓O2	1.19984	-0.262841	13.2432	0.0102905	0.0403591	1644	5220.42	5508.25	5501.72	6219.41	6157.37	6772.57
PA39_120080	12	PA39_120080	CDS	98763	99641	1		FIG00965015: hypothetical protein					1.19956	-0.262506	4.05149	0.0332568	0.0997021	879	15.1092	17.5138	19.2123	18.5126	20.3534	22.0389
PA39_620014	62	PA39_620014	CDS	16810	17223	1		Lactoylglutathione lyase (EC 4.4.1.5)					1.1993	-0.262192	7.97221	0.0116149	0.0444792	414	517.237	570.292	582.907	622.373	631.605	715.468
PA39_300035	30	PA39_300035	CDS	37910	38554	1		DNA-binding response regulator, LuxR family					1.19915	-0.262007	3.22758	0.0505656	0.136871	645	12.0516	13.5809	13.9281	16.8627	15.0149	15.0842
PA39_420036	42	PA39_420036	CDS	37580	37714	-1		FIG00958334: hypothetical protein					1.19798	-0.260602	0.671243	0.420896	0.599082	135	8.96973	7.45504	14.8513	8.74364	10.9523	15.3747
PA39_440028	44	PA39_440028	CDS	13551	14552	-1		DNA-directed RNA polymerase alpha subunit (EC 2.7.7.6)					1.19764	-0.26019	10.4516	0.0112452	0.0432783	1002	1562.04	1175.77	1092.46	1629.81	1435.48	1459.85
PA39_020312	2	PA39_020312	CDS	311136	312122	-1		Segregation and condensation protein B					1.1973	-0.259786	5.61405	0.0179729	0.0624399	987	44.9981	46.3391	45.1971	49.0335	54.8283	56.779
PA39_310020	31	PA39_310020	CDS	21707	21847	-1		FIG00957767: hypothetical protein					1.19728	-0.259765	1.17484	0.282674	0.455271	141	13.2976	17.7123	12.0317	10.7634	18.351	19.934
PA39_180075	18	PA39_180075	CDS	76870	77961	1		tRNA (uracil(54)-C5)-methyltransferase (EC 2.1.1.35)					1.19726	-0.259733	6.08726	0.0158739	0.0566996	1092	59.0934	58.507	53.6327	66.9413	63.3671	71.4355
PA39_100131	10	PA39_100131	CDS	145443	146000	-1		Ribosome recycling factor					1.19708	-0.259517	7.81635	0.0124737	0.0469522	558	406.578	359.258	343.758	455.566	431.646	420.17
PA39_030065	3	PA39_030065	CDS	76942	77589	1		Pyridoxamine 5'-phosphate oxidase (EC 1.4.3.5)					1.19692	-0.259323	7.41465	0.0130304	0.0485936	648	220.385	243.899	261.445	298.871	258.407	296.217
PA39_100011	10	PA39_100011	CDS	11470	12552	1		Ferric iron ABC transporter, ATP-binding protein					1.19655	-0.258882	6.75808	0.0143393	0.0524694	1083	89.8455	92.5168	92.8482	107.046	102.667	114.153
PA39_440032	44	PA39_440032	CDS	17380	20217	1		Excinuclease ABC subunit A					1.19653	-0.258855	7.73613	0.0129035	0.0482745	2838	66.6444	69.8746	70.469	82.3232	74.293	87.0009
PA39_190093	19	PA39_190093	CDS	89150	90490	1		Phosphate regulon metal ion transporter containing CBS domains					1.19653	-0.258853	6.69457	0.0142423	0.0522457	1341	67.5788	67.7958	77.17	89.7208	77.5117	82.8713
PA39_120031	12	PA39_120031	CDS	48959	49831	-1	PA5572 (spoOJ)	Chromosome (plasmid) partitioning protein ParB					1.19652	-0.25884	7.21596	0.0134058	0.0497394	873	151.459	155.292	162.13	192.482	174.362	184.655
PA39_120020	12	PA39_120020	CDS	37252	38355	1		DNA polymerase III beta subunit (EC 2.7.7.7)					1.19643	-0.258739	9.20645	0.0120249	0.0457792	1104	456.994	494.538	523.862	564.153	547.699	623.828
PA39_240064	24	PA39_240064	CDS	64457	65614	-1		FIG00958279: hypothetical protein					1.19634	-0.258632	4.21512	0.0317387	0.0963661	1158	14.5048	16.3843	13.185	15.7269	18.1948	17.8492
PA39_100047	10	PA39_100047	CDS	56294	56470	1		FIG00960133: hypothetical protein					1.1963	-0.258574	9.21695	0.0120495	0.0458393	177	2964.5	3292.22	3015.01	3594.52	3552.32	3746.61
PA39_620002	62	PA39_620002	CDS	1011	1655	1	PA3493	Electron transport complex protein RnfG					1.19554	-0.257664	4.04273	0.0312011	0.0949528	645	25.0722	22.943	21.6991	29.281	29.1129	24.2688
PA39_330020	33	PA39_330020	CDS	18543	21989	1		Transcription-repair coupling factor					1.19541	-0.257506	8.23092	0.0129452	0.0483325	3447	76.8769	79.6761	83.7007	91.0646	91.8581	99.4917
PA39_030116	3	PA39_030116	CDS	130892	132313	1		Flagellar regulatory protein FleQ					1.19535	-0.257437	6.74423	0.0145951	0.0532058	1422	73.4261	66.7388	67.0531	88.8792	76.9957	77.9988
PA39_090142	9	PA39_090142	CDS	146233	146781	-1		Adenine phosphoribosyltransferase (EC 2.4.2.7)					1.19521	-0.257264	6.36667	0.0155417	0.0558889	549	126.079	144.62	143.69	163.866	164.689	157.607
PA39_090118	9	PA39_090118	CDS	122457	122735	1		tRNA 5-methylaminomethyl-2-thiouridine synthase TusA					1.19517	-0.257216	4.64551	0.0261411	0.0827897	279	74.3433	82.0321	90.3791	95.7972	95.3914	98.7268
PA39_810003	81	PA39_810003	CDS	1253	1873	-1		Methionine biosynthesis protein MetW					1.19443	-0.256324	4.78051	0.0243035	0.07872	621	39.2504	40.4565	41.8469	52.136	44.4046	46.5838
PA39_460048_part	46	PA39_460048_part	pCDS	43059	43313	-1		ChlI component of cobalt chelatase involved in B12 biosynthesis					1.19428	-0.256142	3.42109	0.059041	0.153277	255	40.2872	37.129	37.9514	43.9754	39.4284	51.381
PA39_210046	21	PA39_210046	CDS	42401	43195	1		Thymidylate synthase (EC 2.1.1.45)					1.19402	-0.255825	6.19407	0.0169331	0.0597158	795	76.9442	83.4589	93.5534	97.5705	98.6641	101.658
PA39_450003	45	PA39_450003	CDS	3695	6836	1	PA0426 (mexB)	RND efflux system, inner membrane transporter CmeB					1.19388	-0.255664	7.38052	0.0144615	0.0528504	3142	47.5777	48.4388	50.2016	57.7744	53.9757	59.949
PA39_140004	14	PA39_140004	CDS	5974	7068	1		putative exported protein					1.19372	-0.25547	4.87231	0.025332	0.0810624	1095	24.2932	23.1821	26.0915	28.3356	28.0185	30.0518
PA39_350015	35	PA39_350015	CDS	15788	16102	1		Z-ring-associated protein ZapA					1.19328	-0.25493	7.40636	0.0147307	0.0534332	315	459.688	491.677	535.014	575.207	553.641	614.577
PA39_020411	2	PA39_020411	CDS	418901	421053	1		Hydrolase, carbon-nitrogen family					1.19327	-0.254917	7.27422	0.0148991	0.0540105	2153	62.3391	67.4347	68.6598	78.7136	72.3831	81.6425
PA39_150015	15	PA39_150015	CDS	17893	22215	-1		Glutamate synthase [NADPH] large chain (EC 1.4.1.13)					1.19315	-0.254771	9.26939	0.013354	0.0495789	4323	140.145	129.519	123.571	154.253	149.96	157.692
PA39_190059	19	PA39_190059	CDS	60934	61521	-1		FIG00955039: hypothetical protein					1.19281	-0.25437	6.96305	0.0157091	0.0563521	588	186.938	191.384	207.01	233.44	208.835	244.594
PA39_190050	19	PA39_190050	CDS	50847	51302	1		Deoxyuridine 5'-triphosphate nucleotidohydrolase(EC 3.6.1.23)					1.1928	-0.254352	5.98527	0.0188523	0.064916	456	133.632	120.654	128.267	142.557	144.614	162.155
PA39_200038	20	PA39_200038	CDS	33510	35831	1		Phosphoenolpyruvate synthase (EC 2.7.9.2)					1.19278	-0.254329	10.2913	0.0132519	0.0492937	2322	479.456	477.771	531.651	573.202	573.565	599.439
PA39_250022	25	PA39_250022	CDS	22092	22856	-1		Thioesterase PvdG involved in non-ribosomal peptide biosynthesis					1.19263	-0.254151	2.51022	0.094272	0.215479	765	6.9443	6.96778	6.35044	8.26605	7.44115	8.13956
PA39_040029	4	PA39_040029	CDS	30564	32339	1		Cytochrome c-type biogenesis protein DsbD, protein-disulfide reductase (EC 1.8.1.8)					1.19252	-0.254012	6.17168	0.0174472	0.0611962	1776	38.9297	35.9529	36.7978	46.6194	42.667	41.8536
PA39_020202	2	PA39_020202	CDS	206420	206575	1		FIG00955951: hypothetical protein					1.19243	-0.253908	0.810766	0.313285	0.488932	156	10.0158	8.84091	10.8748	10.8094	10.8997	12.7507
PA39_020308	2	PA39_020308	CDS	307749	308336	1		Intracellular septation protein IspA					1.1923	-0.253748	6.6204	0.0168219	0.0593953	588	150.866	153.792	156.979	174.076	173.38	193.925
PA39_050101	5	PA39_050101	CDS	110987	112378	-1		Multicopper oxidase					1.19182	-0.253164	6.52713	0.0172131	0.0605206	1392	56.965	59.7153	66.1993	69.898	69.3609	74.9891
PA39_290001	29	PA39_290001	CDS	44	181	-1		Mobile element protein					1.19129	-0.252523	2.38639	0.102559	0.227959	138	30.287	37.5453	35.2035	37.8801	43.9284	39.4813
PA39_130035	13	PA39_130035	CDS	40850	41302	1		FIG00955375: hypothetical protein					1.19123	-0.252456	5.92575	0.0198837	0.0676681	453	130.206	119.972	119.584	143.873	134.801	155.115
PA39_060013	6	PA39_060013	CDS	13295	14206	-1		Transcriptional activator of 4-hydroxyphenylacetate 3-monooxygenase operon, XylS/AraC family					1.19109	-0.252284	4.29526	0.0333775	0.0998589	912	19.6165	19.6185	19.9123	24.7764	21.5624	23.138
PA39_020265	2	PA39_020265	CDS	269744	270535	1		Septum site-determining protein MinC					1.191	-0.252168	6.22466	0.0186828	0.0644464	792	81.132	80.9041	98.5326	96.982	101.465	106.684
PA39_650010	65	PA39_650010	CDS	8974	9660	1		FIG00953411: hypothetical protein					1.19092	-0.252074	5.09152	0.0271112	0.0848903	687	43.8947	44.2745	48.9389	46.7591	51.2225	62.1871
PA39_060189	6	PA39_060189	CDS	192071	192951	1		NAD(FAD)-utilizing dehydrogenases					1.19083	-0.251962	5.29793	0.0235231	0.0768316	881	39.2834	39.1368	44.6832	47.1812	47.0758	49.9166
PA39_020270	2	PA39_020270	CDS	274744	276105	1		Surface lipoprotein					1.19072	-0.25184	5.62302	0.0208756	0.0702604	1362	29.7408	31.8837	38.1882	39.7426	38.8639	38.2252
PA39_110119	11	PA39_110119	CDS	122757	123404	1		Putative pilus chaperone, PapD family					1.19071	-0.251822	1.7316	0.156117	0.306461	648	5.48552	4.08416	4.10552	6.76591	4.90574	4.8046
PA39_460016	46	PA39_460016	CDS	13592	13774	-1		LSU ribosomal protein L32p					1.19071	-0.251819	7.66882	0.015663	0.0562557	183	1156.27	900.715	1002.46	1121.88	1249.51	1221.39
PA39_020226	2	PA39_020226	CDS	231701	232123	-1		FIG00956160: hypothetical protein					1.19067	-0.251773	3.70079	0.0493993	0.13437	423	25.1177	28.5512	30.8997	34.2836	29.7111	34.9612
PA39_010036	1	PA39_010036	CDS	44266	44883	1		Outer membrane lipoprotein LolB					1.19029	-0.251317	5.35196	0.0230815	0.075728	618	58.2133	63.9348	60.2051	71.2164	69.8611	72.279
PA39_230036	23	PA39_230036	CDS	39403	39891	1		Cytochrome c-type biogenesis protein CcmE, heme chaperone					1.19029	-0.251312	5.16215	0.0232205	0.0760559	489	75.8069	63.5736	61.5007	90.8656	73.9283	71.6269
PA39_040009	4	PA39_040009	CDS	8877	9095	-1		FIG00954838: hypothetical protein					1.19029	-0.251307	1.92041	0.159323	0.311067	219	15.696	13.9569	17.0774	18.0947	18.2289	18.5602
PA39_650001	65	PA39_650001	CDS	207	1991	1		AmpG permease					1.19015	-0.251143	5.66773	0.0216618	0.0722059	1785	23.8528	25.7063	29.0954	29.8995	29.737	32.3402
PA39_120035	12	PA39_120035	CDS	51626	52096	-1		ATP synthase B chain (EC 3.6.3.14)					1.19012	-0.251102	9.32044	0.0146786	0.0533263	471	1475.31	1209.98	1051.5	1558.64	1451.1	1369.59
PA39_240065	24	PA39_240065	CDS	65706	65927	-1		hypothetical protein					1.19007	-0.251046	1.43682	0.214888	0.38273	222	11.261	11.0818	10.4206	10.6342	14.3194	13.2451
PA39_090167	9	PA39_090167	CDS	176840	178189	-1		Xanthine/uracil/thiamine/ascorbate permease family protein					1.18975	-0.250656	5.27435	0.0252893	0.0809701	1350	27.1696	29.7097	22.3341	27.7298	30.8308	33.9525
PA39_060125	6	PA39_060125	CDS	129372	129734	-1		Antiholin-like protein LrgA					1.18909	-0.249857	3.92299	0.0414116	0.117343	363	36.8019	41.0746	36.8568	50.6347	40.7319	43.4797
PA39_020298	2	PA39_020298	CDS	299886	300917	1		ABC-type transport system involved in resistanceto organic solvents, permease component USSDB6A					1.18887	-0.249587	6.02124	0.0205502	0.0694889	1032	54.9211	58.9829	60.0013	69.4444	63.0397	70.7701
PA39_050172	5	PA39_050172	CDS	180310	183162	1		Valyl-tRNA synthetase (EC 6.1.1.9)					1.18878	-0.249479	8.41144	0.0158146	0.0565787	2853	114.351	110.14	105.046	135.617	122.203	127.466
PA39_110018	11	PA39_110018	CDS	15961	17022	-1		Alcohol dehydrogenase (EC 1.1.1.1)					1.18873	-0.249421	5.56861	0.0230148	0.0756369	1062	41.5261	43.5228	38.3384	46.2852	48.311	49.5933
PA39_180024	18	PA39_180024	CDS	24046	24351	-1		UPF0125 protein yfjF					1.18861	-0.249271	5.00331	0.0274439	0.0857072	306	96.8884	99.8878	92.3585	108.561	113.792	115.593
PA39_190014	19	PA39_190014	CDS	10601	11026	-1		FIG004064: hypothetical protein					1.18842	-0.249042	3.72716	0.0458719	0.126906	426	30.6258	23.4501	30.8631	36.813	32.4521	30.9592
PA39_440007	44	PA39_440007	CDS	4112	4387	-1		SSU ribosomal protein S19p (S15e)					1.18824	-0.24882	9.60548	0.0155207	0.0558477	276	2994.16	2534.44	2252.47	3270.82	2901.15	2933.52
PA39_030119	3	PA39_030119	CDS	134710	135726	1		Flagellar motor switch protein FliG					1.18805	-0.248594	7.32121	0.0176417	0.0615956	1017	145.492	140.011	148.955	159.093	166.393	182.617
PA39_210062	21	PA39_210062	CDS	57273	57995	1		acetyltransferase					1.188	-0.248533	5.68002	0.0224625	0.0742551	723	57.3229	71.1992	67.7267	76.9668	74.3373	77.5116
PA39_050149	5	PA39_050149	CDS	159461	159847	-1		Iron-sulfur cluster assembly scaffold protein IscU					1.18787	-0.248375	7.25452	0.0178624	0.0621075	387	369.219	372.944	348.6	394.117	421.793	458.895
PA39_040109	4	PA39_040109	CDS	114696	116597	1		FIG00954617: hypothetical protein					1.18783	-0.248325	6.22674	0.0204603	0.0692685	1902	36.166	37.2556	35.3939	42.3785	40.2291	44.5146
PA39_020289	2	PA39_020289	CDS	291644	292408	1		Transcriptional regulator, AraC family					1.1878	-0.248288	5.48349	0.0237585	0.077406	765	51.5717	57.4964	52.5171	67.5611	56.92	64.2686
PA39_040121	4	PA39_040121	CDS	127001	128185	-1		ATP phosphoribosyltransferase regulatory subunit(EC 2.4.2.17)					1.18773	-0.248211	8.62088	0.0163055	0.0578518	1185	297.528	318.333	303.472	353.762	333.707	386.509
PA39_440046	44	PA39_440046	CDS	44334	44615	-1		Hypothetical protein FtpB in pyochelin gene cluster					1.1875	-0.247926	0.0531733	0.335322	0.5113	282	2.35478	3.43672	3.41811	5.08274	3.93236	2.60675
exp_SPA0078	25	exp_SPA0078	sRNA	49993	50193	1							1.1873	-0.247681	2.97092	0.100618	0.225223	201	34.2033	36.9043	36.8298	33.9771	38.2515	51.4164
PA39_200039	20	PA39_200039	CDS	35832	36020	-1		FIG00959101: hypothetical protein					1.18727	-0.247652	4.91744	0.0312787	0.0950897	189	130.619	133.126	178.501	153.46	169.37	192.184
PA39_170004	17	PA39_170004	CDS	3047	3883	1		Nucleoside-binding outer membrane protein					1.18708	-0.247421	4.01026	0.0418631	0.118335	837	18.3408	17.0566	17.4586	23.0679	18.725	20.2517
PA39_290083_part	29	PA39_290083_part	pCDS	74560	74980	1		Low-specificity L-threonine aldolase (EC 4.1.2.5)					1.18707	-0.247402	3.68596	0.0506585	0.136902	421	30.1545	26.0307	27.5663	34.4464	32.3107	31.6351
PA39_180049	18	PA39_180049	CDS	47175	49697	-1	PA4744 (infB)	Translation initiation factor 2					1.18703	-0.24736	10.6076	0.0159242	0.0568442	2523	631.273	580.181	496.509	693.858	636.522	665.143
PA39_450007	45	PA39_450007	CDS	9378	9947	1		Cytochrome B561					1.18687	-0.247165	3.99956	0.0459267	0.126994	570	25.9041	24.9809	26.4482	29.7317	28.1446	32.3173
PA39_210097	21	PA39_210097	CDS	94162	94305	1		hypothetical protein					1.18666	-0.246903	5.34628	0.0259005	0.0822508	144	249.018	253.678	277.658	314.42	281.338	315.302
PA39_030031	3	PA39_030031	CDS	44885	45958	1		Putative permease PerM (= YfgO)					1.18664	-0.246884	5.04107	0.0264493	0.0835391	1074	24.95	28.9802	30.6583	35.0914	33.7289	29.9952
PA39_060087	6	PA39_060087	CDS	89785	90264	-1		Transcription termination protein NusB					1.18657	-0.246803	6.91649	0.0191319	0.0657017	480	227.534	244.851	224.108	288.423	235.955	288.456
srna8	69	srna8	sRNA	154	308	1							1.18639	-0.246573	0.520118	0.430972	0.609857	155	12.0965	7.93601	4.22875	10.8792	5.72348	11.1591
PA39_100026	10	PA39_100026	CDS	31370	32518	1		UDP-4-amino-4-deoxy-L-arabinose--oxoglutarate aminotransferase (EC 2.6.1.-)					1.18617	-0.246305	2.17958	0.192757	0.355784	1149	3.80758	3.37391	3.72475	2.9352	3.66746	5.60746
PA39_180052	18	PA39_180052	CDS	51202	51471	-1		SSU ribosomal protein S15p (S13e)					1.18615	-0.246283	9.43214	0.0166245	0.0587693	270	2860.33	2084.79	2100.6	2904.76	2923.73	2401.34
PA39_030093	3	PA39_030093	CDS	104217	104579	1		FIG00954070: hypothetical protein					1.18612	-0.246247	9.81597	0.0165233	0.0584825	363	2231.79	2455.75	2190.69	2829.27	2736.16	2428.31
PA39_300048	30	PA39_300048	CDS	51491	52486	1		Antisigma transmembrane sensor FpvR					1.18585	-0.245924	7.28787	0.0185243	0.0640131	996	148.482	158.158	127.476	177.262	167.526	160.766
PA39_020192	2	PA39_020192	CDS	196063	196176	-1		FIG00954516: hypothetical protein					1.18579	-0.245846	12.0642	0.0164269	0.0581767	114	36650.2	32931.3	34228.1	39892.2	43138.5	37940.9
PA39_100112	10	PA39_100112	CDS	122109	122393	-1		Cell division protein DivIC (FtsB), stabilizes FtsL against RasP cleavage					1.18569	-0.245724	6.32675	0.0208324	0.0702431	285	275.762	274.528	227.685	318.617	302.458	286.304
PA39_280011	28	PA39_280011	CDS	10527	10862	1		FIG00957455: hypothetical protein					1.18563	-0.24566	4.48736	0.040185	0.114646	336	59.6389	57.355	67.7029	65.7446	65.5674	83.2655
PA39_220076	22	PA39_220076	CDS	58477	59103	1		FIG00953889: hypothetical protein					1.18502	-0.244916	2.95954	0.0890612	0.206213	627	11.7123	13.3168	9.0395	14.254	11.3192	14.1379
PA39_180072	18	PA39_180072	CDS	74320	74766	1		C4-type zinc finger protein, DksA/TraR family					1.18493	-0.244802	6.54121	0.0206113	0.0696184	447	185.783	191.213	199.25	244.264	214.508	212.434
PA39_200069	20	PA39_200069	CDS	64289	65287	1		FIG00953931: hypothetical protein					1.18493	-0.244797	5.37373	0.0270808	0.0848903	999	37.7323	44.4392	32.767	42.5366	44.7714	46.4012
PA39_010080	1	PA39_010080	CDS	86382	87380	1		Ribosomal RNA small subunit methyltransferase C (EC 2.1.1.52)					1.18491	-0.244772	4.85223	0.0330796	0.099324	999	24.0079	29.6634	26.476	29.9613	28.8609	34.2815
PA39_360023	36	PA39_360023	CDS	26530	27096	-1		ADP compounds hydrolase NudE (EC 3.6.1.-)					1.18483	-0.244686	6.45546	0.0216378	0.0722059	567	136.268	146.011	146.405	171.899	147.335	180.287
PA39_200067	20	PA39_200067	CDS	62942	63664	1		glutamine amidotransferase, class I					1.18466	-0.244471	8.90842	0.0178197	0.0620927	723	547.026	654.094	643.51	675.442	684.681	786.599
PA39_020051	2	PA39_020051	CDS	55094	55309	-1		Organosulfonate utilization protein SsuF					1.18466	-0.244468	6.70751	0.0205035	0.0693747	216	365.118	445.059	531.755	555.455	488.064	516.094
PA39_320010	32	PA39_320010	CDS	11834	12469	-1		CDP-diacylglycerol--glycerol-3-phosphate 3-phosphatidyltransferase (EC 2.7.8.5)					1.18424	-0.243965	6.23818	0.0221049	0.0732647	636	108.709	124.016	95.9662	131.906	127.515	122.857
PA39_040135	4	PA39_040135	CDS	141539	142582	-1		Flagellar motor rotation protein MotB					1.18423	-0.243954	6.60717	0.0211853	0.0709417	1044	80.4432	93.2594	85.1635	100.466	99.2792	101.187
PA39_020367	2	PA39_020367	CDS	372174	373370	1		probable amino acid aminotransferase( EC:2.6.1.1)					1.18396	-0.243617	8.49775	0.0183931	0.0636728	1197	273.204	288.174	275.434	327.605	320.912	324.654
PA39_450010	45	PA39_450010	CDS	11792	13195	-1		Adenosylmethionine-8-amino-7-oxononanoate aminotransferase (EC 2.6.1.62)					1.1839	-0.243546	6.04063	0.0242518	0.0786398	1404	38.3662	44.0718	47.6186	50.0237	45.0205	56.2077
PA39_010065	1	PA39_010065	CDS	71675	73168	1		Malate:quinone oxidoreductase (EC 1.1.5.4)					1.18365	-0.243244	8.10088	0.0188951	0.0650251	1494	172.353	172.678	163.825	205.366	190.858	195.831
PA39_050148	5	PA39_050148	CDS	159110	159433	-1		Iron binding protein IscA for iron-sulfur cluster assembly					1.18355	-0.243116	6.94359	0.0208921	0.0702604	324	358.789	352.043	340.699	407.516	397.935	418.935
PA39_190094	19	PA39_190094	CDS	90525	91424	-1		Peptidase, M23/M37 family					1.18343	-0.242975	6.05444	0.0241052	0.078208	900	65.2331	69.3733	69.9581	80.0043	74.2569	83.7442
PA39_320044	32	PA39_320044	CDS	53748	54620	1		Aromatic hydrocarbon utilization transcriptionalregulator CatR (LysR family)					1.18335	-0.242883	5.11049	0.0309051	0.0943471	873	35.6164	39.8371	34.1397	41.0462	41.41	44.9255
PA39_040176	4	PA39_040176	CDS	191256	192068	1		OXIDOREDUCTASE, ALDO/KETO REDUCTASE FAMILY					1.18323	-0.242735	5.27468	0.0276477	0.0861593	813	44.2027	44.2901	42.9667	56.4165	48.9218	47.9751
PA39_460030	46	PA39_460030	CDS	25332	26228	-1		Fe-S oxidoreductase					1.18315	-0.242632	5.91659	0.0251588	0.0806851	897	65.1899	62.2084	58.8874	72.0003	68.3239	76.6487
PA39_110132	11	PA39_110132	CDS	136438	137626	1		ADA regulatory protein / Methylated-DNA--protein-cysteine methyltransferase (EC 2.1.1.63)					1.18286	-0.242277	4.28478	0.0407715	0.116036	1189	12.9111	16.3961	16.0192	19.7134	15.1712	17.893
PA39_620012	62	PA39_620012	CDS	10753	15386	-1	Wrongly annotated in CF_PA39 genome: PA3521 + PA3522	RND efflux system, outer membrane lipoprotein CmeC					1.18266	-0.242036	6.96722	0.0219782	0.0730768	4634	22.734	24.1878	27.9978	28.5473	24.345	34.3393
PA39_230089	23	PA39_230089	CDS	89657	90088	1		Histone acetyltransferase HPA2 and related acetyltransferases					1.18263	-0.241999	5.70737	0.0256733	0.081762	432	122.158	96.4668	114.776	152.819	112.262	124.419
PA39_010324	1	PA39_010324	CDS	352887	353798	1		2-dehydropantoate 2-reductase (EC 1.1.1.169)					1.18248	-0.241822	4.78959	0.0357207	0.10504	912	27.3261	28.4469	28.1562	34.0213	28.2906	35.2759
PA39_200028	20	PA39_200028	CDS	23835	24161	-1		Nitrite reductase [NAD(P)H] small subunit (EC 1.7.1.4)					1.1824	-0.241721	1.28766	0.261298	0.433595	327	4.18092	7.86541	8.13572	7.99304	6.33025	8.85986
PA39_260016	26	PA39_260016	CDS	14623	16110	1		Sulfate permease					1.18237	-0.241682	4.98349	0.0306892	0.0938114	1488	19.3733	20.6917	18.6562	23.6849	23.6491	21.0686
PA39_110122	11	PA39_110122	CDS	127420	128082	1		Putative fimbrial chaperone					1.18236	-0.241669	4.48866	0.0420497	0.118748	663	26.6303	38.1185	29.426	33.3185	33.7862	41.6761
PA39_120064	12	PA39_120064	CDS	83985	84833	-1		putative membrane protein					1.18219	-0.241461	8.23402	0.0197872	0.0673803	849	309.963	320.769	352.774	382.937	351.617	409.24
PA39_070086	7	PA39_070086	CDS	83723	83917	-1	PA0526	FIG00954819: hypothetical protein					1.1817	-0.240869	6.70383	0.0230609	0.0757172	195	457.523	518.794	507.954	566.847	521.669	635.316
PA39_100048	10	PA39_100048	CDS	56478	57656	-1		Multidrug resistance transporter, Bcr/CflA family					1.18163	-0.240778	9.44846	0.019312	0.0661092	1179	512.54	602.536	531.481	625.451	593.684	692.523
srna20	37	srna20	sRNA	14826	15093	1							1.18151	-0.240626	1.72979	0.212448	0.379936	268	9.47392	14.8823	9.49519	11.9549	11.3099	15.3281
PA39_190029	19	PA39_190029	CDS	30161	30709	-1		Putrescine utilization regulator					1.18148	-0.240601	7.49942	0.0212019	0.0709564	549	270.515	305.127	339.632	324.047	366.814	370.821
PA39_070010	7	PA39_070010	CDS	12073	13449	-1		ATP-dependent 23S rRNA helicase DbpA					1.18147	-0.240588	6.72066	0.0228537	0.0753191	1377	64.961	73.9548	73.6964	83.6401	77.1496	85.949
PA39_440006	44	PA39_440006	CDS	3328	4095	-1		LSU ribosomal protein L2p (L8e)					1.18131	-0.240385	10.9172	0.0190934	0.06563	768	2631.53	2314.17	2022.34	2876.22	2509.71	2722.86
PA39_500021	50	PA39_500021	CDS	19179	20204	1		Uncharacterized protein with LysM domain, COG1652					1.18118	-0.240225	6.81326	0.022619	0.0746722	1026	98.9106	96.6757	108.078	126.06	109.091	117.713
PA39_060150	6	PA39_060150	CDS	152824	155445	1		Leucyl-tRNA synthetase (EC 6.1.1.4)					1.18036	-0.239221	8.83285	0.0203871	0.0691006	2622	155.01	157.403	170.15	194.031	174.952	191.008
PA39_140094	14	PA39_140094	CDS	97833	98516	-1		Lipoate-protein ligase A					1.18021	-0.239048	5.80479	0.0282435	0.0875026	684	71.556	81.0354	74.3504	86.4092	80.7375	95.9656
PA39_220067	22	PA39_220067	CDS	50492	51424	-1		ABC-type multidrug transport system, ATPase component					1.18013	-0.23894	6.93583	0.0231967	0.0760208	933	115.092	117.698	131.248	149.65	126.066	146.873
PA39_140060	14	PA39_140060	CDS	61880	62629	1		INTEGRAL MEMBRANE PROTEIN (Rhomboid family)					1.18005	-0.23885	4.84432	0.0354767	0.104533	750	33.3847	36.8279	35.8316	42.7189	39.4284	40.9929
PA39_010224	1	PA39_010224	CDS	250122	251390	-1		Sensor histidine kinase PrrB (RegB) (EC 2.7.3.-)					1.17999	-0.238775	8.32911	0.0211372	0.0709417	1269	207.713	235.606	261.113	264.17	254.118	298.737
PA39_180034	18	PA39_180034	CDS	33370	34020	-1		L-lysine permease					1.17989	-0.238655	7.78171	0.0217096	0.072324	651	281.352	316.639	341.261	365.489	349.768	372.899
PA39_020398	2	PA39_020398	CDS	405680	406891	-1		O-acetylhomoserine sulfhydrylase (EC 2.5.1.49)					1.17978	-0.238515	7.68968	0.0220551	0.0731828	1212	152.154	166.939	154.098	171.966	181.71	194.943
PA39_290064	29	PA39_290064	CDS	57295	58569	-1		Type IV secretory pathway, VirJ component					1.17944	-0.238106	6.38103	0.0257476	0.0818988	1275	58.8836	60.4297	62.0831	66.3267	69.8115	74.2057
PA39_190038	19	PA39_190038	CDS	37952	39271	1		Gamma-glutamyl-putrescine oxidase (EC1.4.3.-)					1.17924	-0.237861	6.05791	0.026849	0.0843454	1320	45.0985	50.0956	44.8946	55.8897	51.3578	55.1001
PA39_040183	4	PA39_040183	CDS	199898	201097	1		Oligosaccharide repeat unit polymerase Wzy; O-antigen ligase					1.17883	-0.237358	6.26447	0.0268709	0.0843689	1200	55.5002	58.2114	64.1961	64.6405	67.3364	74.159
PA39_390020	39	PA39_390020	CDS	19701	21131	1		Cytosine/purine/uracil/thiamine/allantoin permease family protein					1.17873	-0.237229	2.87934	0.0709638	0.176203	1431	3.71236	5.31386	4.95761	5.83302	6.81938	3.98873
PA39_070163	7	PA39_070163	CDS	157727	160519	-1		Outer membrane protein Imp, required for envelope biogenesis / Organic solvent tolerance protein precursor					1.17861	-0.237091	9.46845	0.0211543	0.0709417	2793	229.405	228.042	246.729	292.094	257.121	266.245
PA39_030066	3	PA39_030066	CDS	77597	78709	1		Sugar diacid utilization regulator SdaR					1.17857	-0.237041	7.19379	0.0236638	0.0771615	1113	116.939	125.858	122.597	150.219	126.07	147.091
PA39_120091	12	PA39_120091	CDS	110829	111620	1		lipoprotein, putative					1.17805	-0.236404	6.53384	0.0256766	0.081762	792	104.756	111.402	108.658	136.371	113.786	126.066
PA39_090084	9	PA39_090084	CDS	91095	91541	1		FIG00953296: hypothetical protein					1.17804	-0.236383	3.83349	0.0517266	0.139145	447	30.4978	28.1857	28.9819	39.6104	31.5891	31.3428
PA39_290032	29	PA39_290032	CDS	24053	24649	-1		Trp repressor-binding protein					1.17793	-0.236259	6.35178	0.0273913	0.0855888	597	114.306	131.181	135.108	138.122	137.826	164.419
PA39_040152	4	PA39_040152	CDS	163235	163693	-1		Putative cytoplasmic protein					1.1779	-0.236215	6.52956	0.0267106	0.084001	459	165.523	194.659	200.005	200.957	203.102	243.998
PA39_090096	9	PA39_090096	CDS	103962	105734	1		Succinate dehydrogenase flavoprotein subunit (EC1.3.99.1)					1.17787	-0.236183	10.3264	0.0214102	0.0716124	1773	675.946	661.598	673.31	785.976	753.168	790.174
PA39_070081	7	PA39_070081	CDS	79112	79684	1	PA0521	Nitric oxide reductase activation protein NorE	Denitrification (anaerobic respiration)	PA0520 (nirQ)-PA0522			1.17764	-0.235899	2.98209	0.101742	0.226698	573	13.0206	10.8638	14.0633	13.9787	14.4502	15.4703
PA39_270044	27	PA39_270044	CDS	44413	45847	-1		Cobalamin biosynthesis protein CobG					1.17722	-0.235386	6.17762	0.0281102	0.0872284	1435	45.513	50.8605	43.8224	53.526	52.5999	56.018
PA39_340045	34	PA39_340045	CDS	42910	43392	-1		Molybdenum cofactor biosynthesis protein MoaC					1.17719	-0.235352	6.87629	0.0255839	0.0815557	483	225.474	235.382	214.893	247.006	266.173	268.67
PA39_210084	21	PA39_210084	CDS	79693	80268	-1		Thiol-disulfide isomerase and thioredoxins					1.17716	-0.235314	3.88029	0.0551385	0.145892	576	24.8205	25.6914	19.9475	28.6901	27.8515	25.5245
PA39_140061	14	PA39_140061	CDS	62715	63452	1		PROBABLE PROLINE AND GLYCINE RICH TRANSMEMBRANE PROTEIN					1.17709	-0.235231	5.93919	0.0298577	0.0916766	738	70.0253	82.0761	79.2022	84.9991	86.6504	95.6233
PA39_010280	1	PA39_010280	CDS	307512	308858	-1		Tryptophanyl-tRNA synthetase (EC 6.1.1.2)					1.17698	-0.235093	7.21337	0.0249281	0.0801654	1347	91.608	104.575	110.402	116.174	112.457	125.808
PA39_020050	2	PA39_020050	CDS	54229	55053	-1		Alkanesulfonates ABC transporter ATP-binding protein / Sulfonate ABC transporter, ATP-binding subunit SsuB					1.17697	-0.235071	6.06801	0.028352	0.0877455	825	76.9397	75.951	72.6259	100.154	74.466	86.7973
PA39_220012	22	PA39_220012	CDS	7021	7716	1		Probable signal peptide protein					1.17616	-0.234088	4.84777	0.039567	0.113437	696	37.0974	38.8819	38.7224	42.3991	46.6301	43.6763
PA39_250046	25	PA39_250046	CDS	62563	63318	1		ABC transporter in pyoverdin gene cluster, ATP-binding component					1.17612	-0.234041	0.899712	0.39431	0.570558	756	2.79012	1.42987	2.39701	1.33831	3.12924	2.91708
PA39_010300	1	PA39_010300	CDS	325263	326204	-1		rRNA small subunit methyltransferase H					1.176	-0.233887	9.58235	0.0229829	0.0755746	942	739.187	750.133	773.499	846.09	849.626	921.933
PA39_110137	11	PA39_110137	CDS	140636	140893	1		FIG00958059: hypothetical protein					1.176	-0.233887	0.0517068	0.540021	0.70743	258	4.99627	2.88955	2.39108	1.63399	6.01742	4.02246
PA39_290029	29	PA39_290029	CDS	21999	22184	1		FIG00956556: hypothetical protein					1.17571	-0.233535	4.97167	0.041011	0.116377	186	149.737	149.301	169.564	156.388	189.59	194.819
PA39_060186	6	PA39_060186	CDS	189056	189757	-1		Uncharacterized protein conserved in bacteria					1.1752	-0.232907	9.73071	0.0235495	0.0768749	702	1057.89	1170.98	1141.69	1181.35	1249.83	1466.51
PA39_190005	19	PA39_190005	CDS	1544	2791	1		Diaminopimelate decarboxylase (EC 4.1.1.20)					1.17507	-0.232743	8.10104	0.0249224	0.0801654	1248	186.92	199.07	226.456	235.376	211.181	261.562
PA39_090088	9	PA39_090088	CDS	93389	94702	1		Branched-chain amino acid transport system carrier protein					1.17506	-0.232728	7.62538	0.0255545	0.081551	1314	143.018	140.108	134.536	158.425	155.846	168.688
PA39_340044	34	PA39_340044	CDS	42662	42913	-1		Molybdenum cofactor biosynthesis protein MoaD					1.17479	-0.232399	5.14724	0.0396734	0.113598	252	133.926	143.48	113.68	141.527	142.869	166.788
PA39_460024	46	PA39_460024	CDS	19224	20273	-1		FIG004453: protein YceG like					1.17477	-0.232384	6.8978	0.0270259	0.0848099	1050	103.904	103.838	107.847	128.719	117.863	117.905
PA39_380028	38	PA39_380028	CDS	28421	29323	-1		Hydroxymethylglutaryl-CoA lyase (EC 4.1.3.4)					1.17466	-0.232245	6.64497	0.0282256	0.0874934	903	122.03	107.326	77.9237	109.991	130.337	115.119
PA39_080082	8	PA39_080082	CDS	103719	104219	1		cytosolic long-chain acyl-CoA thioester hydrolase family protein					1.17391	-0.231324	3.88971	0.0640379	0.162955	501	26.7428	25.8173	29.3982	32.4801	28.4794	33.661
PA39_050130	5	PA39_050130	CDS	141632	141964	-1		FIG00957322: hypothetical protein					1.17382	-0.231214	6.94463	0.0277922	0.0864711	333	354.957	356.297	317.134	387.387	414.265	384.758
PA39_520028	52	PA39_520028	CDS	24644	25822	1		Fatty acid desaturase (EC 1.14.19.1); Delta-9 fatty acid desaturase (EC 1.14.19.1)					1.17364	-0.230989	8.29065	0.0257129	0.0818328	1179	227.678	230.259	281.405	276.826	276.714	299.793
PA39_220094	22	PA39_220094	CDS	70960	72171	1		Alanine transaminase (EC 2.6.1.2) ## AlaA					1.17362	-0.230971	6.32307	0.0304537	0.0932168	1212	61.461	59.3573	62.7652	72.2092	67.4016	72.4258
PA39_200018	20	PA39_200018	CDS	12080	12334	1		FIG00956436: hypothetical protein					1.17348	-0.230798	5.47078	0.0361075	0.106017	255	142.767	142.815	197.771	184.167	184.676	188.906
PA39_070047	7	PA39_070047	CDS	47571	48329	-1		DNA-binding domain of ModE / Molybdate-binding domain of ModE					1.1734	-0.230697	4.84812	0.046038	0.127182	759	32.2169	38.9941	34.5939	39.9907	34.6752	47.0015
PA39_050135	5	PA39_050135	CDS	145195	146343	-1		putative aminotransferase					1.17319	-0.230434	6.02721	0.0322252	0.0976258	1149	47.8667	54.6313	55.5693	62.6666	57.0709	62.4347
PA39_100118	10	PA39_100118	CDS	128938	132495	-1		DNA polymerase III alpha subunit (EC 2.7.7.7)					1.17284	-0.230008	8.60973	0.0259329	0.0823086	3558	102.529	101.181	101.841	115.499	119.017	117.765
PA39_170020	17	PA39_170020	CDS	23069	23656	1		FIG006045: Sigma factor, ECF subfamily					1.17265	-0.229776	3.45778	0.0743299	0.182389	588	16.8736	17.7501	16.9175	21.652	18.985	19.1939
PA39_270059	27	PA39_270059	CDS	59488	60441	-1		LysR-family transcriptional regulator					1.17247	-0.229546	4.78821	0.0453515	0.12606	954	26.5734	27.1163	26.755	33.2305	27.1225	32.4991
PA39_080121	8	PA39_080121	CDS	143896	144252	1		Queuosine biosynthesis QueD, PTPS-I					1.1724	-0.229468	5.85601	0.0353464	0.104307	357	152.308	159.438	140.077	156.819	171.878	191.861
PA39_380035	38	PA39_380035	CDS	36593	37996	-1		RND efflux system, outer membrane lipoprotein CmeC					1.17239	-0.229452	8.19533	0.0265805	0.0838418	1404	214.45	204.005	162.024	239.009	218.731	211.372
PA39_120088	12	PA39_120088	CDS	108078	108860	1		Methionine ABC transporter substrate-binding protein					1.17172	-0.228634	7.02326	0.0295316	0.0908663	783	167.422	155.194	139.255	184.133	168.156	180.642
PA39_260020	26	PA39_260020	CDS	18772	18981	-1		FIG00954084: hypothetical protein					1.17166	-0.228558	1.48617	0.243464	0.41362	210	11.3465	12.6026	12.1177	14.8553	13.0255	14.002
PA39_120114	12	PA39_120114	CDS	135762	136991	-1		Fused spore maturation proteins A and B					1.1716	-0.228475	5.56444	0.0373693	0.109009	1230	36.2353	36.6388	34.1364	43.048	37.2046	43.136
PA39_050146	5	PA39_050146	CDS	156679	158538	-1		Chaperone protein HscA					1.17155	-0.228415	7.60371	0.0284221	0.0878742	1860	102.001	100.763	88.3477	116.997	100.837	117.914
PA39_010087	1	PA39_010087	CDS	98562	98789	-1		FIG00958921: hypothetical protein					1.1713	-0.228113	2.35931	0.150132	0.297716	228	22.4434	18.6376	20.4619	21.818	26.5883	22.9483
PA39_190067	19	PA39_190067	CDS	66404	68509	1		GTP pyrophosphokinase (EC 2.7.6.5), (p)ppGpp synthetase II / Guanosine-3',5'-bis(diphosphate) 3'-pyrophosphohydrolase (EC 3.1.7.2)					1.1713	-0.228113	8.80922	0.0271242	0.0848903	2106	186.257	197.757	209.899	224.836	209.815	249.778
PA39_230024	23	PA39_230024	CDS	26229	27005	-1		Transcriptional regulator, DeoR family					1.17128	-0.228089	3.1404	0.105087	0.232025	777	10.3059	10.4102	10.7183	10.6342	12.369	13.0225
PA39_100132	10	PA39_100132	CDS	146003	146740	-1		Uridylate kinase (EC 2.7.4.-)					1.17124	-0.228037	7.43064	0.0288036	0.0887667	738	223.255	214.964	212.32	249.856	256.645	242.574
PA39_620001	62	PA39_620001	CDS	37	1011	1	PA3492	Electron transport complex protein RnfD					1.17107	-0.227828	4.2532	0.0567519	0.148891	975	17.9884	21.677	14.7107	21.5324	19.3351	21.7316
PA39_300002	30	PA39_300002	CDS	1596	1733	-1		FIG00960019: hypothetical protein					1.17036	-0.226951	-0.569833	0.567062	0.729664	138	2.83056	4.32176	4.74968	5.49872	2.67856	5.32684
PA39_060133	6	PA39_060133	CDS	136812	137456	-1		Nicotinate-nucleotide adenylyltransferase (EC 2.7.7.18)					1.17026	-0.226831	6.23103	0.0337733	0.100785	645	118.033	111.537	94.2685	126.667	123.214	123.221
PA39_060051	6	PA39_060051	CDS	53501	54325	1		MoaF protein precursor					1.17013	-0.226667	4.49782	0.0513983	0.138453	825	25.8517	31.2208	19.0678	26.1628	33.4246	27.989
PA39_120019	12	PA39_120019	CDS	36131	37240	1	PA0003 (recF)	DNA recombination and repair protein RecF					1.17008	-0.226609	9.08775	0.0278758	0.0866389	1110	430.418	421.512	514.361	503.147	527.355	541.609
PA39_380049	38	PA39_380049	CDS	50973	51140	-1		FIG00955967: hypothetical protein					1.16979	-0.226246	4.09135	0.0695532	0.173905	168	82.5411	78.5441	121.406	91.8417	111.333	120.201
PA39_010320	1	PA39_010320	CDS	348453	349088	-1		Glutathione S-transferase					1.16972	-0.226168	5.55563	0.0392903	0.112977	636	68.2966	68.6309	68.9284	78.7458	76.9505	81.1797
PA39_190001	19	PA39_190001	CDS	77	481	-1		Regulator of nucleoside diphosphate kinase					1.16924	-0.225577	6.29527	0.0354384	0.104525	405	173.318	177.816	189.64	184.657	213.023	223.788
PA39_480026	48	PA39_480026	CDS	22972	23790	1		putative membrane protein					1.1692	-0.225528	3.35923	0.0846099	0.199482	819	11.6374	12.9257	10.0745	13.3831	13.6303	12.9883
PA39_470004	47	PA39_470004	CDS	5623	6658	1		Transcriptional regulator MexT					1.1692	-0.225519	6.92925	0.0319343	0.096831	1036	98.1444	116.899	113.51	127.122	123.523	126.26
PA39_440014	44	PA39_440014	CDS	6721	7035	-1		LSU ribosomal protein L24p (L26e)					1.16917	-0.225489	9.18346	0.0285013	0.0879279	315	2156.58	1627.21	1339.31	2106.24	1939.97	1861.44
PA39_450026	45	PA39_450026	CDS	33245	33679	-1		Putative Holliday junction resolvase YggF					1.16897	-0.225236	5.56168	0.0398853	0.114014	435	94.0175	100.429	108.135	117.845	110.808	119.088
PA39_380050	38	PA39_380050	CDS	51156	52580	1		Transcriptional regulator, GntR family domain / Aspartate aminotransferase (EC 2.6.1.1)					1.16872	-0.224924	6.94127	0.0327792	0.0987775	1425	74.4502	82.7117	83.6332	91.7096	85.9644	98.8939
PA39_330055	33	PA39_330055	CDS	55022	55579	-1		Transcriptional regulator, TetR family					1.16868	-0.224882	6.61924	0.0347864	0.103123	558	151.347	169.876	171.016	176.333	169.717	219.539
PA39_040056	4	PA39_040056	CDS	59464	59914	1		Putative heat shock protein YegD					1.16866	-0.22485	3.05069	0.11539	0.247023	451	15.0704	16.1994	19.7483	15.7037	21.1458	21.2851
PA39_320029	32	PA39_320029	CDS	35953	37371	1		Heavy metal sensor histidine kinase					1.16863	-0.224818	5.15743	0.045461	0.126304	1419	23.0957	25.0603	21.9545	27.5104	24.0176	29.0105
PA39_320020	32	PA39_320020	CDS	22233	23357	1		Periplasmic aromatic amino acid aminotransferasebeta precursor (EC 2.6.1.57)					1.16849	-0.224649	3.4859	0.0853171	0.200665	1125	8.88871	11.3317	7.43707	9.81786	11.04	10.8776
PA39_220050	22	PA39_220050	CDS	37528	38466	1		tRNA dihydrouridine synthase A					1.16844	-0.224578	6.37297	0.0350841	0.103795	939	80.7442	88.4045	77.1125	93.6519	92.1939	96.8903
PA39_020302	2	PA39_020302	CDS	303685	304164	1		FIG00955899: hypothetical protein					1.16829	-0.224398	5.15043	0.045755	0.12676	480	71.369	73.8515	60.8867	81.5032	71.156	84.2307
PA39_120129	12	PA39_120129	CDS	151156	153114	1		FIG00953482: hypothetical protein					1.16827	-0.224369	6.76933	0.0335053	0.10019	1959	49.9089	53.5058	51.9594	60.2978	57.3614	60.7234
PA39_390045	39	PA39_390045	CDS	53470	55464	-1		FIG00953737: hypothetical protein					1.1679	-0.22392	4.82917	0.0531035	0.141771	1995	12.6681	13.2659	13.8184	14.496	13.8963	17.1665
PA39_050164	5	PA39_050164	CDS	172744	173241	1		FIG023103: Predicted transmembrane protein					1.16785	-0.223856	3.92657	0.0789278	0.189843	498	26.5902	28.0687	30.5043	31.3213	28.0571	37.858
PA39_040104	4	PA39_040104	CDS	106558	107253	-1		Lipoprotein NlpD					1.16757	-0.223506	4.7259	0.0544195	0.144525	696	33.0004	36.579	36.5065	38.5226	38.4512	44.5461
PA39_040192	4	PA39_040192	CDS	210720	211454	-1		Heptose kinase WapQ, eukaryotic type					1.16756	-0.223495	6.94566	0.0339128	0.100995	735	149.551	157.063	161.569	174.707	171.795	190.968
PA39_230061	23	PA39_230061	CDS	59703	60545	1		Flagellar synthesis regulator FleN					1.16742	-0.223319	9.07848	0.030177	0.0925597	843	577.168	636.641	578.069	675.009	687.104	691.606
PA39_500029	50	PA39_500029	CDS	26795	27682	1		Lipid A biosynthesis lauroyl acyltransferase (EC2.3.1.-)					1.16731	-0.223192	8.30036	0.0312664	0.0950897	888	310.778	347.398	334.154	353.586	361.067	424.574
PA39_040069	4	PA39_040069	CDS	70349	71740	1		Heavy metal sensor histidine kinase					1.16731	-0.223191	4.97179	0.047234	0.129749	1392	20.7375	24.2074	17.8655	27.0749	20.872	24.2301
PA39_230060	23	PA39_230060	CDS	58963	59682	1		RNA polymerase sigma factor for flagellar operon					1.16699	-0.222796	9.40487	0.0304271	0.0932168	720	838.687	922.716	869.978	978.741	955.421	1084.94
PA39_130046	13	PA39_130046	CDS	51460	52155	1		Uracil-DNA glycosylase, family 1					1.1667	-0.222429	4.72159	0.052849	0.141189	696	34.3474	33.9547	37.1713	42.278	37.9201	41.0048
PA39_020261	2	PA39_020261	CDS	266419	267708	1		Aspartyl aminopeptidase					1.16667	-0.222392	7.57371	0.03333	0.099819	1290	130.297	140.605	141.851	149.673	143.444	180.809
PA39_770003	77	PA39_770003	CDS	1235	1984	1		3-demethylubiquinone-9 3-methyltransferase (EC 2.1.1.64)					1.16653	-0.222219	4.08273	0.0624945	0.160144	750	19.01	20.5759	23.0823	24.5072	25.6285	22.082
PA39_240027	24	PA39_240027	CDS	30954	31766	1		Enoyl-CoA hydratase [valine degradation] (EC 4.2.1.17)					1.16651	-0.222194	6.7785	0.0353294	0.104307	813	117.233	118.932	140.756	148.093	135.308	148.978
PA39_190028	19	PA39_190028	CDS	29529	29957	-1		Cytochrome c5					1.16647	-0.222148	7.69837	0.0326073	0.0984999	429	472.929	455.817	421.512	520.819	530.423	497.024
PA39_230033	23	PA39_230033	CDS	36419	36886	1		Cytochrome c heme lyase subunit CcmL					1.16605	-0.221625	4.88505	0.0485543	0.132627	468	61.0131	60.0545	54.3742	72.2431	67.4517	62.1826
PA39_620016	62	PA39_620016	CDS	18680	19645	-1		Sodium-type flagellar protein motY precursor					1.16597	-0.221533	7.0393	0.0352937	0.104256	966	117.306	133.357	130.157	148.465	127.347	160.701
PA39_010245	1	PA39_010245	CDS	277936	278460	1		FIG138315: Putative alpha helix protein					1.16575	-0.221255	7.25171	0.034583	0.102781	525	270.977	272.286	267.176	307.223	303.317	318.586
PA39_070148	7	PA39_070148	CDS	143289	144314	1		TsaD/Kae1/Qri7 protein, required for threonylcarbamoyladenosine t(6)A37 formation in tRNA					1.16552	-0.220975	6.74655	0.0363601	0.106651	1026	94.7608	95.2951	102.103	113.733	107.794	113.33
PA39_450027	45	PA39_450027	CDS	33791	34303	-1		Uracil phosphoribosyltransferase (EC 2.4.2.9) / Pyrimidine operon regulatory protein PyrR					1.1652	-0.220572	6.28628	0.0400555	0.114334	513	136.449	155.132	134.082	152.849	150.307	184.176
PA39_460027	46	PA39_460027	CDS	22318	23094	-1		Putative deoxyribonuclease YcfH					1.16514	-0.2205	6.53594	0.0380976	0.110472	777	108.89	107.028	117.505	129.997	116.173	136.18
PA39_100153	10	PA39_100153	CDS	169248	169928	1		FIG00954412: hypothetical protein					1.16499	-0.220314	5.06204	0.0505767	0.136871	681	46.0022	48.715	42.1231	53.1139	49.0684	54.6074
PA39_190031	19	PA39_190031	CDS	32024	32344	-1		Putative translation initiation inhibitor, yjgF family					1.16487	-0.220163	7.25833	0.0351804	0.104027	321	430.287	453.805	448.622	520.854	504.831	499.23
PA39_070108	7	PA39_070108	CDS	102613	103803	-1		S-adenosylmethionine synthetase (EC 2.5.1.6)					1.16484	-0.220128	9.48592	0.0324619	0.0982267	1191	523.414	563.697	597.023	610.442	604.648	715.244
PA39_240003	24	PA39_240003	CDS	2517	3224	-1		Response regulators consisting of a CheY-like receiver domain and a winged-helix DNA-binding domain					1.16459	-0.219817	4.60407	0.0569466	0.149334	708	29.9583	33.5371	32.2391	38.5842	34.4581	36.7064
srna27	13	srna27	sRNA	129980	130165	1							1.16437	-0.219549	0.760802	0.366035	0.542136	186	5.88026	9.21859	9.12083	5.89289	13.1163	8.83427
PA39_020393	2	PA39_020393	CDS	400503	401375	-1		Acetyl-coenzyme A carboxyl transferase beta chain (EC 6.4.1.2)					1.16362	-0.218622	8.13205	0.0349287	0.10344	873	295.357	286.758	315.87	353.094	318.662	356.482
PA39_060201	6	PA39_060201	CDS	205539	206552	-1		Taurine-binding periplasmic protein TauA					1.16327	-0.218185	5.16036	0.0518955	0.139471	1014	34.7087	33.7462	29.9248	33.6756	40.6095	38.252
PA39_480036	48	PA39_480036	CDS	32240	32761	1		FIG00956533: hypothetical protein					1.1632	-0.218094	4.99811	0.0542329	0.144095	522	55.6742	63.0536	52.3685	61.5393	65.7141	68.1757
PA39_030032	3	PA39_030032	CDS	46018	46491	-1		Thiol peroxidase, Bcp-type (EC 1.11.1.15)					1.16311	-0.217993	5.87379	0.0436084	0.122145	474	113.724	104.355	126.975	141.768	122.278	131.275
PA39_090101	9	PA39_090101	CDS	108979	109167	1		proteinase inhibitor					1.16304	-0.217899	2.19573	0.260594	0.432861	189	22.7343	23.2723	21.8281	16.5058	23.4693	34.3186
PA39_170017	17	PA39_170017	CDS	18372	19289	1		Pca operon transcriptional activator PcaQ					1.16277	-0.217565	3.82689	0.0919094	0.211153	918	13.4035	15.7547	14.0701	14.0523	16.509	18.5119
PA39_040193	4	PA39_040193	CDS	211454	212260	-1		Lipopolysaccharide core biosynthesis protein WaaP (EC 2.7.-.-), heptosyl-I-kinase					1.16267	-0.217447	7.27807	0.037912	0.110098	807	169.558	186.792	182.127	205.612	189.172	220.655
PA39_030221	3	PA39_030221	CDS	238884	239465	1		NLP/P60 family protein					1.1625	-0.217237	8.19599	0.0356534	0.104895	582	479.68	427.32	499.84	585.85	531.979	489.698
PA39_250024	25	PA39_250024	CDS	36040	36837	1		FIG00954325: hypothetical protein					1.16228	-0.216954	7.23282	0.0375369	0.109389	798	164.911	173.53	188.723	202.226	221.414	177.246
PA39_460033	46	PA39_460033	CDS	27533	29188	1		Electron transfer flavoprotein-ubiquinone oxidoreductase (EC 1.5.5.1)					1.16217	-0.216827	10.132	0.0347245	0.102997	1656	605.622	623.684	667.26	732.348	699.908	733.694
PA39_130058	13	PA39_130058	CDS	64383	64571	1		FIG00954694: hypothetical protein					1.16211	-0.216745	3.9876	0.0761518	0.185532	189	70.0631	74.1559	89.3525	85.652	95.0507	86.7116
PA39_030222	3	PA39_030222	CDS	239548	240081	1		NLP/P60 family protein					1.16194	-0.216533	6.38904	0.0418898	0.118353	534	136.57	140.375	161.951	166.417	167.515	167.297
PA39_010264	1	PA39_010264	CDS	292760	293557	-1		Uncharacterized ABC transporter, permease component YrbE					1.16194	-0.216529	6.30845	0.042627	0.12003	798	86.9833	91.9268	98.9513	104.283	103.944	109.079
PA39_080009	8	PA39_080009	CDS	5374	5607	-1		FIG00956808: hypothetical protein					1.16147	-0.21595	2.91998	0.137599	0.279992	234	29.5467	29.1511	30.9768	29.5458	37.596	35.1106
PA39_050039	5	PA39_050039	CDS	45151	45534	1		General secretion pathway protein I					1.16145	-0.215931	-0.491673	0.659173	0.796353	384	1.3224	1.35899	1.90773	1.53697	1.34765	2.13955
PA39_030020	3	PA39_030020	CDS	32456	34009	1		PQS biosynthesis protein PqsA, anthranilate-CoA ligase (EC 6.2.1.32)					1.16135	-0.215798	7.80391	0.0377699	0.109739	1554	118.14	132.334	152.488	162.279	142.338	154.851
PA39_220072	22	PA39_220072	CDS	56071	56481	1		FIG00956241: hypothetical protein					1.16095	-0.215311	5.17778	0.0538614	0.143238	411	74.5119	86.0685	85.8369	88.6217	97.4918	94.7945
PA39_020356	2	PA39_020356	CDS	360705	361748	-1		Glycosyl transferase family 2					1.1609	-0.215241	7.86117	0.0383638	0.111078	1044	214.353	212.547	196.253	227.663	238.78	245.118
PA39_180065	18	PA39_180065	CDS	64888	65688	1		3-methyl-2-oxobutanoate hydroxymethyltransferase(EC 2.1.2.11)					1.16073	-0.215034	5.87425	0.0468409	0.129034	801	63.5911	67.7561	73.5505	83.6821	69.6827	80.5446
PA39_220061	22	PA39_220061	CDS	45603	46433	-1		NADPH-dependent 7-cyano-7-deazaguanine reductase(EC 1.7.1.13)					1.1607	-0.215	5.02328	0.0559387	0.147619	831	31.1648	37.9032	40.4585	41.5988	41.1009	42.1487
PA39_220046	22	PA39_220046	CDS	33037	33168	1		FIG00954336: hypothetical protein					1.16022	-0.214404	3.44698	0.100904	0.225692	132	72.7968	84.1516	73.0232	92.6173	78.9689	91.0691
PA39_480027	48	PA39_480027	CDS	24058	25605	1		2,3-bisphosphoglycerate-independent phosphoglycerate mutase (EC 5.4.2.1)					1.16014	-0.214296	7.4843	0.0396776	0.113598	1548	104.392	106.961	112.481	133.388	115.382	120.422
PA39_450024	45	PA39_450024	CDS	31734	32627	-1		probable TonB protein					1.15977	-0.213835	5.3905	0.0534832	0.142492	894	43.1252	47.1986	41.0145	50.1732	46.9701	52.5765
PA39_290033	29	PA39_290033	CDS	24651	25070	-1		hypothetical protein					1.15972	-0.213782	5.21533	0.0565329	0.148784	420	83.0526	85.6442	78.7649	89.3323	92.7624	99.9701
PA39_160024	16	PA39_160024	CDS	23886	24725	1		Hydrolases of the alpha/beta superfamily					1.15958	-0.213608	5.34411	0.0549236	0.145599	840	47.4321	45.884	41.861	54.1013	44.797	55.4417
PA39_020291	2	PA39_020291	CDS	293364	294419	-1		Dolichol-phosphate mannosyltransferase (EC 2.4.1.83) in lipid-linked oligosaccharide synthesis cluster					1.15949	-0.213496	3.94558	0.0841512	0.198563	1056	13.9453	13.9429	12.7791	15.1701	15.2617	15.9698
PA39_220086	22	PA39_220086	CDS	63956	64729	1		FIG00955247: hypothetical protein					1.15947	-0.213466	7.44775	0.0407517	0.116036	774	210.146	215.56	205.982	237.146	242.989	239.616
PA39_220044	22	PA39_220044	CDS	31172	32251	1		putative membrane protein					1.15941	-0.213385	3.32853	0.121127	0.255593	1080	8.24636	10.0436	7.71125	8.19716	10.2678	10.9305
PA39_580009	58	PA39_580009	CDS	7519	8160	1		Hypothetical metal-binding enzyme, YcbL homolog					1.15939	-0.213365	5.64987	0.0511463	0.137965	642	66.6239	79.1372	73.5091	76.4339	86.7103	86.2808
PA39_020101	2	PA39_020101	CDS	101449	102735	1	PA3393 (nosD)	Nitrous oxide reductase maturation protein NosD	Denitrification (anaerobic respiration)	PA3391 (nosR)-PA3396(nosL)	Upregulated when PAO1 grown aerobically with nitrate versus without nitrate in early stationary phase Filiatrault et al., 2005; Upregulated in non-CF and CF LES isolates vs PAO1 isolate Salunkhe et al., 2005		1.15939	-0.213361	4.20945	0.0773588	0.187263	1287	11.7458	14.8	13.6909	15.9194	13.3266	16.5305
PA39_160019	16	PA39_160019	CDS	19027	20226	1		Permeases of the major facilitator superfamily					1.15914	-0.21306	3.15636	0.0943639	0.215605	1200	5.82671	7.76566	6.90799	7.93954	9.54907	6.27001
PA39_410024	41	PA39_410024	CDS	24075	25166	1		2,3-butanediol dehydrogenase, R-alcohol forming,(R)- and (S)-acetoin-specific (EC 1.1.1.4)					1.15907	-0.212962	3.49987	0.104356	0.230673	1092	8.90693	9.18226	10.7689	11.8132	9.41029	11.6815
PA39_080143	8	PA39_080143	CDS	167822	168130	1	PA2646 (nuoK)	NADH-ubiquinone oxidoreductase chain K (EC 1.6.5.3)					1.15895	-0.21282	5.15285	0.0524798	0.140474	309	105.555	110.74	104.813	136.976	124.889	105.235
PA39_070011	7	PA39_070011	CDS	13797	14006	1		Cold shock protein CspE					1.15881	-0.212645	9.83492	0.0385441	0.111434	210	4005.13	3619.42	4548.72	4438.91	4689.87	4755.53
PA39_010156	1	PA39_010156	CDS	171048	173879	-1		Isoleucyl-tRNA synthetase (EC 6.1.1.5)					1.15853	-0.212292	9.53417	0.0390167	0.112411	2832	242.894	244.579	246.245	283.755	264.074	288.154
PA39_120086	12	PA39_120086	CDS	106360	107013	1		Amidases related to nicotinamidase					1.15831	-0.212021	4.43712	0.0690091	0.172862	654	28.7886	31.8606	31.8354	35.3241	36.0598	34.1171
PA39_280057	28	PA39_280057	CDS	61009	61515	-1		probable sigma-70 factor, ECF subfamily					1.15827	-0.211971	1.74613	0.302994	0.47824	507	7.16517	5.36704	5.70358	6.31937	5.83261	8.18773
PA39_510017	51	PA39_510017	CDS	22908	23801	1		Transcriptional regulator, LysR family					1.15819	-0.211874	4.516	0.073062	0.180263	894	23.4195	23.7244	24.4534	26.2183	25.7178	29.5048
exp_P26	64	exp_P26	sRNA	11894	11959	1							1.15798	-0.211608	5.81487	0.0512233	0.138045	66	1016.79	724.042	633.841	894.236	939.786	883.173
PA39_230034	23	PA39_230034	CDS	36883	37425	1		Cytochrome c-type biogenesis protein CcmG/DsbE, thiol:disulfide oxidoreductase					1.15774	-0.211316	5.13162	0.0575219	0.150573	543	68.7716	58.8989	52.2604	74.6867	65.7594	65.3001
PA39_050177	5	PA39_050177	CDS	186675	188507	1		probable sodium:sulfate symporter					1.15774	-0.211309	8.90934	0.0404011	0.115177	1833	231.728	270.789	234.24	284.173	265.545	287.521
PA39_530025	53	PA39_530025	CDS	20959	22620	-1		putative secreted protein					1.15769	-0.211249	4.11753	0.0865541	0.202177	1662	8.83707	10.0477	10.3698	11.6172	9.07423	12.5145
PA39_460014	46	PA39_460014	CDS	12354	12932	1		FIG146278: Maf/YceF/YhdE family protein					1.15729	-0.210751	4.57836	0.0767777	0.186515	579	38.6569	41.331	35.7594	36.6961	44.3059	50.1123
PA39_300047	30	PA39_300047	CDS	50851	51240	-1		Sigma-70 factor FpvI (ECF subfamily), controlingpyoverdin biosynthesis					1.15713	-0.210557	4.61041	0.0686318	0.172169	390	64.9025	54.8614	54.7696	64.8567	70.1371	64.3078
PA39_200097	20	PA39_200097	CDS	95884	96798	1		Protein-N(5)-glutamine methyltransferase PrmB, methylates LSU ribosomal protein L3p					1.15712	-0.21054	6.9192	0.0455818	0.126442	915	118.295	115.859	136.527	137.021	140.827	143.949
PA39_040129	4	PA39_040129	CDS	135262	136647	-1		N-acetylmuramoyl-L-alanine amidase (EC 3.5.1.28)					1.15696	-0.210338	8.09066	0.0426031	0.12002	1386	178.934	182.584	190.166	204.336	201.196	222.322
PA39_240058	24	PA39_240058	CDS	60273	60515	-1		FIG00957665: hypothetical protein					1.15691	-0.210276	1.57135	0.261803	0.433595	243	10.1271	11.8115	11.4241	10.4091	15.2116	12.4564
PA39_240037	24	PA39_240037	CDS	40275	40985	-1		Phosphoglycerate mutase family protein					1.15686	-0.210215	6.33089	0.0490948	0.133853	711	105.044	108.785	103.576	114.908	121.134	124.92
PA39_020297	2	PA39_020297	CDS	299095	299889	1		ABC transporter ATP-binding protein USSDB6B					1.15677	-0.2101	4.99296	0.0621288	0.159347	795	36.1628	35.7279	40.1082	42.2099	43.3341	41.9904
PA39_160052	16	PA39_160052	CDS	49765	50760	1		Cytochrome O ubiquinol oxidase subunit II (EC 1.10.3.-)					1.15661	-0.209903	4.27389	0.0831592	0.196876	996	16.511	17.8517	20.0523	19.3854	19.7439	22.5758
PA39_220065	22	PA39_220065	CDS	48335	49666	1		Heavy metal sensor histidine kinase					1.15617	-0.20935	6.09817	0.0520892	0.139734	1332	45.9826	51.4912	46.9217	51.2085	54.2252	58.5317
PA39_280009	28	PA39_280009	CDS	9461	9832	1		Probable 5-carboxymethyl-2-hydroxymuconate deltaisomerase					1.15588	-0.20899	3.35088	0.104139	0.230367	372	22.261	28.257	25.7042	29.2378	31.3997	26.619
PA39_300041	30	PA39_300041	CDS	43971	44213	1		FIG00954421: hypothetical protein					1.15579	-0.208881	5.77144	0.0492582	0.134173	243	207.686	225.645	195.002	274.8	262.248	177.592
PA39_700002	70	PA39_700002	CDS	1395	2312	-1		FIG00957468: hypothetical protein					1.15577	-0.208849	4.7918	0.0705209	0.175551	918	28.8495	26.5555	29.0222	31.2273	30.5216	34.2446
PA39_500006	50	PA39_500006	CDS	5020	5643	-1		DNA-binding response regulator, LuxR family					1.15554	-0.208567	4.70747	0.0796663	0.191059	624	37.4341	37.3349	42.8814	35.9414	43.5988	53.4281
PA39_010060	1	PA39_010060	CDS	68995	69552	-1		Hypoxanthine-guanine phosphoribosyltransferase (EC 2.4.2.8)					1.15553	-0.208551	4.27049	0.08099	0.192891	558	29.0513	34.8703	32.9594	34.2996	38.0241	37.5844
PA39_040103	4	PA39_040103	CDS	105958	106545	1		Lysine decarboxylase family					1.15507	-0.207982	4.03668	0.0897678	0.20735	588	27.5026	24.6599	25.7042	28.8215	29.7976	30.0043
PA39_480035	48	PA39_480035	CDS	31671	32243	1		FIG00953806: hypothetical protein					1.1547	-0.207523	5.20755	0.0641744	0.163018	573	56.377	67.4596	57.3297	70.6292	59.9942	74.7858
srna18	33	srna18	sRNA	66946	67195	1							1.15467	-0.207482	3.62673	0.0954267	0.216424	250	44.0616	53.0799	40.4069	56.3215	52.3413	48.6034
PA39_440008	44	PA39_440008	CDS	4454	4732	-1		LSU ribosomal protein L22p (L17e)					1.15446	-0.207221	9.33632	0.0439694	0.122921	279	2572.47	2096.5	1814.08	2665.1	2373.13	2335.04
exp_SPA0174	35	exp_SPA0174	sRNA	57744	57924	1							1.15442	-0.207162	3.66663	0.107109	0.235244	181	63.2325	63.6355	69.2308	69.4074	73.9283	78.838
PA39_090129	9	PA39_090129	CDS	134466	135893	-1		Cytochrome c oxidase subunit CcoN (EC 1.9.3.1)					1.15438	-0.207114	8.1284	0.0454909	0.126328	1428	186.418	174.499	188.65	223.774	195.123	205.185
PA39_070214	7	PA39_070214	CDS	206194	207228	1		N-acetyl-gamma-glutamyl-phosphate reductase (EC 1.2.1.38)					1.15435	-0.207079	6.79166	0.0493689	0.13435	1035	97.8618	99.7606	102.742	119.261	108.5	113.138
PA39_070088	7	PA39_070088	CDS	85038	85916	-1		probable transcriptional regulator					1.1543	-0.207022	5.80414	0.0578217	0.151154	879	56.615	65.221	56.8474	61.7725	67.284	73.3973
PA39_180023	18	PA39_180023	CDS	23619	24053	-1		Putative oligoketide cyclase/dehydratase or lipid transport protein YfjG					1.15428	-0.206996	6.48255	0.0517104	0.139145	435	175.194	190.66	211.66	201.384	228.073	225.154
PA39_010040	1	PA39_010040	CDS	49174	50004	-1	PA4664 (hemK)	Protein-N(5)-glutamine methyltransferase PrmC, methylates polypeptide chain release factors RF1 and RF2					1.15412	-0.206795	6.27784	0.0536244	0.142738	831	89.2168	95.9017	77.1125	99.1269	91.1872	107.297
PA39_140024	14	PA39_140024	CDS	26916	27218	1		Transcriptional regulator, ArsR family					1.15409	-0.206755	5.76696	0.0591305	0.153408	303	143.742	185.146	177.257	178.088	178.111	216.493
PA39_030042	3	PA39_030042	CDS	53162	53638	-1		Transcription elongation factor					1.15404	-0.206693	3.75189	0.108804	0.237355	477	24.2396	27.0382	27.8866	26.8672	29.6023	32.907
PA39_300010	30	PA39_300010	CDS	9552	10706	-1		AFG1-like ATPase					1.154	-0.206645	4.69295	0.073248	0.180569	1155	19.5816	20.5901	22.5662	24.7466	21.8905	24.5971
PA39_010037	1	PA39_010037	CDS	44888	46615	1		FIG140336: TPR domain protein					1.15393	-0.206552	7.77486	0.047142	0.129618	1728	109.748	114.349	132.024	136.912	123.556	143.688
PA39_100022	10	PA39_100022	CDS	25873	27435	1	PA3548 (algI)	Probable poly(beta-D-mannuronate) O-acetylase (EC 2.3.1.-)	Alginate biosynthesis				1.15386	-0.206462	5.14249	0.0639677	0.162847	1563	18.7186	21.4398	23.2373	23.2496	25.1631	23.4605
PA39_240008	24	PA39_240008	CDS	7078	9414	1		ATP-dependent protease La (EC 3.4.21.53) Type I					1.1537	-0.20627	12.102	0.0440938	0.123151	2337	1680.81	1789.94	1817.47	1914.61	1913.6	2173.62
PA39_120036	12	PA39_120036	CDS	52108	52644	-1		ATP synthase delta chain (EC 3.6.3.14)					1.15347	-0.205982	9.03059	0.0455788	0.126442	537	1070.96	889.537	766.601	1076.61	1002.09	1021.61
PA39_240085	24	PA39_240085	CDS	85665	86687	-1		Magnesium and cobalt transport protein CorA					1.15331	-0.205779	5.83397	0.060442	0.156048	1023	53.8387	58.7002	44.2473	51.5113	58.3188	67.7576
PA39_010271	1	PA39_010271	CDS	297416	298738	-1		Histidinol dehydrogenase (EC 1.1.1.23)					1.15331	-0.205776	7.36941	0.048932	0.133472	1323	116.034	112.727	122.08	135.998	125.84	136.261
PA39_010046	1	PA39_010046	CDS	54684	55640	1		COG1683: Uncharacterized conserved protein / FIG143828: Hypothetical protein YbgA					1.1531	-0.20552	9.02605	0.0464368	0.127981	957	475.516	561.815	496.638	525.264	526.923	688.881
PA39_470032	47	PA39_470032	CDS	32681	33205	-1		FIG00957227: hypothetical protein					1.15306	-0.205471	3.48001	0.131631	0.27134	525	22.7674	18.8861	17.7726	18.4687	23.3754	25.1212
PA39_270038	27	PA39_270038	CDS	39286	40095	-1		OmpA family protein					1.15292	-0.205295	6.5823	0.0523616	0.140336	810	104.984	109.939	117.335	126.887	125.769	123.745
PA39_310011	31	PA39_310011	CDS	12058	12363	1		Cell division protein BolA					1.15252	-0.204788	5.88303	0.060584	0.156346	306	172.969	190.518	179.047	184.057	199.8	230.197
PA39_380011	38	PA39_380011	CDS	9839	10402	-1		FIG00953641: hypothetical protein					1.15246	-0.204712	5.17747	0.0670218	0.169067	564	52.2208	64.9011	63.3033	68.617	64.4907	70.9957
PA39_140021	14	PA39_140021	CDS	24312	24554	-1		Ferrous iron-sensisng transcriptional regulator FeoC					1.15242	-0.204667	3.27754	0.118386	0.252044	243	37.4542	33.5937	39.6669	46.147	41.0713	39.5045
PA39_340039	34	PA39_340039	CDS	38314	39204	-1		FIG00953386: hypothetical protein					1.15216	-0.204335	5.32176	0.0641324	0.162982	891	48.0928	40.12	37.258	51.667	44.971	46.1048
PA39_170023	17	PA39_170023	CDS	25900	26997	1		FIG00955377: hypothetical protein					1.15207	-0.204229	2.9076	0.128024	0.266165	1098	6.36798	5.70331	6.77719	6.91096	8.82023	5.98606
PA39_680010	68	PA39_680010	CDS	7177	8148	-1		ErfK/YbiS/YcfS/YnhG family protein					1.15203	-0.20418	9.5727	0.0470516	0.129431	972	716.413	772.463	715.194	849.209	806.29	838.181
PA39_110048	11	PA39_110048	CDS	48417	48656	-1		FIG00957087: hypothetical protein					1.15203	-0.204173	8.49053	0.0480392	0.131466	240	1283.67	1571.15	1367.62	1501.84	1734.85	1527.32
PA39_180039	18	PA39_180039	CDS	38602	39225	-1		Cell division protein FtsJ / Ribosomal RNA largesubunit methyltransferase E (EC 2.1.1.-)					1.15139	-0.20338	8.85078	0.0488068	0.133192	624	660.481	687.022	734.113	720.72	780.631	856.582
PA39_160028	16	PA39_160028	CDS	27104	28228	1		Ribonuclease D (EC 3.1.26.3)					1.15139	-0.203377	6.89188	0.0528028	0.14113	1125	90.0329	97.28	109.534	117.365	110.465	107.777
PA39_340055	34	PA39_340055	CDS	58596	59777	-1		probable MFS transporter					1.15103	-0.202932	4.73443	0.0803713	0.192206	1182	21.051	21.665	20.5177	23.254	22.3911	25.8644
PA39_060135	6	PA39_060135	CDS	137843	138310	-1		LSU m3Psi1915 methyltransferase RlmH					1.15095	-0.202823	5.28132	0.0675616	0.170142	468	82.714	78.2938	71.9222	89.3581	86.5656	88.146
PA39_070205	7	PA39_070205	CDS	198192	198614	1		OsmC/Ohr family protein					1.15084	-0.202683	5.17684	0.0669258	0.168978	423	76.7383	85.8299	77.3859	94.6785	91.4055	85.665
PA39_120079	12	PA39_120079	CDS	97903	98694	1		Beta-lactamase (EC 3.5.2.6)					1.15079	-0.202624	4.92701	0.0720621	0.178474	792	36.4971	31.1097	39.822	38.3244	46.0185	37.5633
PA39_210041	21	PA39_210041	CDS	36575	37669	1		FIG00957668: hypothetical protein					1.15066	-0.202468	4.46108	0.089567	0.207131	1095	19.2276	23.3523	14.014	20.2507	19.7817	23.7729
PA39_020178	2	PA39_020178	CDS	181555	182283	1		Putative outer membrane lipoprotein					1.1505	-0.202263	4.71307	0.0809357	0.192891	729	33.2748	34.4118	33.3202	34.697	39.6515	39.8011
PA39_190021	19	PA39_190021	CDS	18549	19466	-1		probable transcriptional regulator					1.15049	-0.202248	5.98929	0.0635869	0.162373	918	63.9114	72.3171	58.7583	64.1996	70.3044	85.7763
srna30	2	srna30	sRNA	457696	457875	1							1.15047	-0.202219	1.27964	0.384446	0.561291	180	13.2376	13.8747	9.85326	10.7734	13.9642	16.0954
PA39_010019	1	PA39_010019	CDS	23382	23585	1		hypothetical protein					1.15045	-0.202194	2.00494	0.228744	0.397342	204	19.3394	18.8203	15.8761	19.4252	22.8308	19.501
PA39_170079	17	PA39_170079	CDS	77911	78345	-1		FIG00960169: hypothetical protein					1.15028	-0.201989	4.7163	0.0799268	0.191379	435	55.2252	55.3558	58.9423	62.7991	63.2215	65.8065
PA39_160059	16	PA39_160059	CDS	58344	58751	1		Ketosteroid isomerase homolog					1.15024	-0.201935	4.0399	0.0949442	0.216143	408	34.6577	39.6506	38.5562	49.183	35.877	43.0295
PA39_160051	16	PA39_160051	CDS	49351	49725	-1		FIG00954552: hypothetical protein					1.1502	-0.201881	4.4766	0.0890881	0.206213	375	58.6446	56.0619	51.8196	65.4274	54.017	68.9557
PA39_030144	3	PA39_030144	CDS	156945	157229	-1		FIG00956174: hypothetical protein					1.15014	-0.201806	1.88609	0.24591	0.416251	285	9.86822	10.4632	15.2872	13.6085	14.0075	13.0483
PA39_290004	29	PA39_290004	CDS	928	1602	1		Queuosine Biosynthesis QueC ATPase					1.15007	-0.201725	5.5749	0.0637239	0.162439	675	64.1769	69.9117	64.2604	80.8162	71.4093	72.1972
PA39_090133	9	PA39_090133	CDS	137771	137905	1		hypothetical protein					1.14991	-0.201525	3.53839	0.111514	0.241445	135	85.9358	82.8337	70.5436	94.3064	96.9282	81.9986
PA39_290016	29	PA39_290016	CDS	10178	10924	1		FIG000859: hypothetical protein YebC					1.14984	-0.201435	8.47481	0.0511977	0.13804	747	478.833	430.785	428.093	524.957	493.152	495.627
PA39_020025	2	PA39_020025	CDS	25664	27379	1		Permeases of the major facilitator superfamily					1.14971	-0.201276	8.86955	0.0510814	0.137854	1716	237.147	271.288	259.895	282.372	273.009	312.669
PA39_180037	18	PA39_180037	CDS	37805	38152	-1		Permeases of the major facilitator superfamily					1.14956	-0.201088	6.55622	0.0582876	0.151896	348	273.207	250.001	236.212	284.68	278.506	296.601
PA39_130080	13	PA39_130080	CDS	79486	80106	-1		Chloramphenicol acetyltransferase (EC 2.3.1.28)					1.14922	-0.200655	5.08692	0.0736257	0.181347	621	47.176	53.2417	53.4572	60.6895	53.5712	59.6049
PA39_190074	19	PA39_190074	CDS	72220	73152	1		Hydrogen peroxide-inducible genes activator					1.14891	-0.200267	6.56274	0.0589733	0.153277	933	87.9621	96.8436	100.544	110.43	100.394	111.325
PA39_020417	2	PA39_020417	CDS	427998	428978	-1		Diadenosine tetraphosphatase and related serine/threonine protein phosphatases					1.1488	-0.200124	6.28611	0.0610767	0.1572	981	69.881	74.8164	79.2348	89.3845	75.2848	88.2901
PA39_030152	3	PA39_030152	CDS	163880	164230	-1		FIG00955727: hypothetical protein					1.14874	-0.200049	3.22643	0.136294	0.2786	351	24.2605	24.8501	25.2648	26.1829	30.3296	27.7189
PA39_030099	3	PA39_030099	CDS	108801	109586	1		Flagellar basal-body rod protein FlgG					1.14862	-0.199899	6.17701	0.0602318	0.155712	786	87.2676	84.5568	86.6779	105.338	97.9127	88.9035
PA39_370013	37	PA39_370013	CDS	10698	11144	-1		3-dehydroquinate dehydratase II (EC 4.2.1.10)					1.14856	-0.199828	2.3681	0.211592	0.379049	447	10.7485	10.7573	10.5232	13.3921	10.0887	12.7693
PA39_020005	2	PA39_020005	CDS	4068	5294	1		FIG00958899: hypothetical protein					1.14839	-0.199613	4.6455	0.0824229	0.195432	1227	19.0692	19.5642	18.5711	21.9202	21.6905	21.1097
PA39_530039	53	PA39_530039	CDS	30235	31683	-1		Rhs family protein					1.14829	-0.199491	6.49801	0.0597343	0.1547	1449	59.5496	63.8489	52.1534	65.4027	68.4692	64.1608
PA39_060203	6	PA39_060203	CDS	207398	208216	-1		Taurine transport system permease protein TauC					1.14827	-0.199466	4.59272	0.0856967	0.201234	819	34.7215	27.1258	20.4315	37.4727	24.6428	31.4675
PA39_440016	44	PA39_440016	CDS	7623	7913	-1		SSU ribosomal protein S14p (S29e) @ SSU ribosomal protein S14p (S29e), zinc-independent					1.14825	-0.199435	9.42997	0.0524855	0.140474	291	2799.96	2107.52	1735.56	2636.03	2508.23	2379.17
PA39_020399	2	PA39_020399	CDS	406888	407655	-1		Oxidoreductase, short chain dehydrogenase/reductase family					1.14824	-0.199428	6.08683	0.0637182	0.162439	768	84.6846	83.8206	80.3757	88.4854	97.2234	95.3226
PA39_380010	38	PA39_380010	CDS	8506	9714	-1		Xanthine transporter,putative					1.14794	-0.199053	4.23908	0.101253	0.225971	1209	14.9591	16.649	12.3099	15.6214	15.8374	17.9904
PA39_090106	9	PA39_090106	CDS	112169	112450	-1		Putative cytoplasmic protein					1.14789	-0.19899	4.49825	0.0905926	0.208702	282	66.488	75.3435	83.5385	76.839	89.6578	87.4029
PA39_020292	2	PA39_020292	CDS	294409	295749	1		Adenylate cyclase (EC 4.6.1.1)					1.14783	-0.198907	6.05775	0.0638923	0.162797	1341	44.2175	47.4209	48.1881	53.6313	51.4907	52.6249
PA39_070101	7	PA39_070101	CDS	96616	97446	1		Integral membrane protein					1.14776	-0.198816	5.17754	0.0770568	0.186814	831	36.6174	45.7978	40.4121	46.8747	40.6561	50.7866
PA39_040111	4	PA39_040111	CDS	117744	119138	-1		Replicative DNA helicase (EC 3.6.1.-)					1.14763	-0.198652	7.74016	0.0559747	0.147648	1395	145.354	138.092	147.785	171.408	153.58	161.869
PA39_220005	22	PA39_220005	CDS	2836	3150	-1		FIG00953126: hypothetical protein					1.14761	-0.198637	8.17076	0.0553536	0.146274	315	839.517	894.723	844.198	889.442	1000.97	1017.61
PA39_190099	19	PA39_190099	CDS	95930	98215	-1		Phosphate transport system permease protein PstC(TC 3.A.1.7.1)					1.14753	-0.198536	4.48749	0.0846833	0.199482	2286	7.92854	9.00083	10.592	11.2861	10.1223	9.74162
PA39_190097	19	PA39_190097	CDS	93385	94218	-1		Phosphate transport ATP-binding protein PstB (TC3.A.1.7.1)					1.14752	-0.19852	5.17729	0.075512	0.184288	834	40.8883	43.6218	37.4929	46.4028	44.3215	46.9745
PA39_040157	4	PA39_040157	CDS	167688	169136	1		Type I secretion outer membrane protein, TolC precursor					1.14746	-0.198443	6.76868	0.0587227	0.152894	1449	69.0387	70.1257	72.5357	91.4125	74.1324	73.2329
PA39_200040	20	PA39_200040	CDS	36057	36875	-1		FIG137360: hypothetical protein					1.14741	-0.198378	7.88257	0.0560593	0.147804	819	254.783	262.292	294.75	295.561	314.489	304.96
PA39_340060	34	PA39_340060	CDS	63565	63714	1		FIG00954022: hypothetical protein					1.14716	-0.19807	3.09088	0.156964	0.307711	150	43.4887	50.4458	65.0315	56.2091	60.1284	62.5559
PA39_120037	12	PA39_120037	CDS	52663	54207	-1		ATP synthase alpha chain (EC 3.6.3.14)					1.14712	-0.198011	10.5427	0.0535691	0.142656	1545	1078.41	882.734	749.987	1130.35	966.236	966.677
srna19	30	srna19	sRNA	15380	15490	1							1.14707	-0.197955	-0.132262	0.569857	0.731784	111	7.39005	9.06694	4.51559	9.87457	5.32817	8.57037
PA39_040194	4	PA39_040194	CDS	212257	213378	-1		COG0438: Glycosyltransferase					1.14699	-0.197848	8.48372	0.0559019	0.147589	1122	279.35	299.564	320.924	325.757	311.329	378.574
PA39_400018	40	PA39_400018	CDS	17525	19000	-1		COG1167: Transcriptional regulators containing aDNA-binding HTH domain and an aminotransferase domain(MocR family) and their eukaryotic orthologs					1.14691	-0.197757	4.66377	0.0936897	0.214484	1476	15.323	16.1122	16.9532	16.2801	17.4803	20.6246
PA39_410008	41	PA39_410008	CDS	5291	6529	-1		Tyrosyl-tRNA synthetase (EC 6.1.1.1)					1.1468	-0.197618	4.08422	0.0977997	0.220607	1239	13.5881	13.3878	11.2961	14.6987	15.3346	13.3668
PA39_090052	9	PA39_090052	CDS	56933	58207	-1		MFS transporter					1.14664	-0.197415	5.00469	0.0878184	0.204245	1275	22.4873	24.7917	23.799	23.4094	24.6428	31.7782
PA39_030060	3	PA39_030060	CDS	69412	69876	-1		Phosphoribosylcarboxyaminoimidazole (NCAIR) mutase					1.14636	-0.19706	3.88762	0.105995	0.233334	465	27.9732	27.4955	33.5812	35.72	32.5921	32.5473
PA39_070112	7	PA39_070112	CDS	108109	108906	-1		Hydroxypyruvate isomerase (EC 5.3.1.22)					1.14604	-0.196663	3.6999	0.120982	0.255593	798	13.0695	16.629	16.0409	17.9616	15.5639	17.9902
PA39_020224	2	PA39_020224	CDS	230231	230530	-1		FIG00957319: hypothetical protein					1.14592	-0.196509	9.04516	0.0567031	0.148891	300	1577.31	1855.56	1541.35	1716.35	1816.42	2069.25
PA39_080010	8	PA39_080010	CDS	5673	5903	-1		FIG00954495: hypothetical protein					1.1459	-0.19648	3.7358	0.132865	0.272832	231	50.7295	58.7367	52.9105	54.0191	59.8467	67.9508
PA39_130081	13	PA39_130081	CDS	80233	81623	-1		probable amidase					1.1458	-0.196358	5.28448	0.074279	0.182341	1391	24.8243	25.8595	28.0787	32.6102	28.1151	28.1644
PA39_130048	13	PA39_130048	CDS	53133	54054	1		Transcriptional regulator, AraC family					1.14573	-0.196266	5.35295	0.0810208	0.192891	922	37.3247	42.6522	45.2053	48.2837	36.5632	55.9512
PA39_390031	39	PA39_390031	CDS	35303	36526	1		FIG00954296: hypothetical protein					1.14561	-0.19611	3.90153	0.111777	0.241769	1224	12.9248	11.7855	9.41856	13.7079	12.3818	12.5768
PA39_090132	9	PA39_090132	CDS	136707	137663	-1		Cytochrome c oxidase subunit CcoP (EC 1.9.3.1)					1.14557	-0.196067	7.71007	0.0590306	0.153277	957	221.105	202.969	191.613	240.871	236.076	216.614
PA39_040147	4	PA39_040147	CDS	158075	158560	-1		Transporter					1.14522	-0.195626	4.90152	0.0853849	0.200744	486	67.4337	55.2225	49.7423	65.4038	64.4971	64.9511
PA39_090083	9	PA39_090083	CDS	89829	91058	1		Permeases of the major facilitator superfamily					1.14518	-0.195577	5.7778	0.0716773	0.177747	1230	40.1097	43.6999	41.9103	46.3382	47.1819	47.9523
PA39_170007	17	PA39_170007	CDS	7076	8410	1		Outer membrane porin, coexpressed with pyoverdine biosynthesis regulon					1.14492	-0.195252	5.13235	0.0833134	0.197064	1335	24.6952	27.0001	22.3539	25.0731	28.8514	29.3135
PA39_040030	4	PA39_040030	CDS	32483	32926	1		3-dehydroquinate dehydratase II (EC 4.2.1.10)					1.14487	-0.195181	5.16721	0.08295	0.196602	444	69.5017	75.3899	83.278	78.8067	86.5827	91.0602
PA39_150061	15	PA39_150061	CDS	70645	71121	1		Nudix hydrolase family protein					1.14482	-0.195127	3.78769	0.126103	0.263391	477	24.4033	28.3667	28.6949	29.1651	29.1374	33.0883
PA39_070061	7	PA39_070061	CDS	58921	60126	1		8-amino-7-oxononanoate synthase (EC 2.3.1.47)					1.14481	-0.195108	7.94456	0.060673	0.156459	1206	185.916	203.499	187.346	208.128	197.203	244.389
PA39_190026	19	PA39_190026	CDS	26884	27456	1		Xanthine phosphoribosyltransferase (EC 2.4.2.22)					1.14479	-0.195089	5.63491	0.0747205	0.183161	573	81.8728	81.446	80.8806	85.1965	96.2487	93.4256
PA39_070016	7	PA39_070016	CDS	16858	19656	1		ATP-dependent Clp protease ATP-binding subunit ClpA					1.14476	-0.195047	10.199	0.0574541	0.150463	2799	372.252	402.143	411.28	463.59	409.947	460.145
PA39_040098	4	PA39_040098	CDS	101393	102052	1		Nicotinamidase (EC 3.5.1.19)					1.14444	-0.194636	3.9888	0.122226	0.257136	660	22.6676	20.106	24.8279	27.2103	20.1623	28.6311
PA39_130038	13	PA39_130038	CDS	42858	43694	-1		Predicted signal transduction protein					1.14412	-0.19424	6.3516	0.0699985	0.174531	837	87.9238	87.6434	99.6381	97.2075	98.6594	113.864
PA39_450025	45	PA39_450025	CDS	32676	33245	-1		UPF0301 protein YqgE					1.14395	-0.194018	6.22372	0.0720263	0.178474	570	104.644	133.537	132.918	126.323	130.477	159.614
PA39_580022	58	PA39_580022	CDS	22482	24494	-1		FIG00957214: hypothetical protein					1.1439	-0.19396	9.25447	0.0597829	0.154757	2013	273.393	311.46	272.69	302.365	297.55	365.2
PA39_090030	9	PA39_090030	CDS	32512	34233	-1		Sulfate permease					1.14385	-0.193896	6.51407	0.0685986	0.17216	1722	45.5493	50.5228	53.8265	55.083	52.6342	60.769
PA39_030063	3	PA39_030063	CDS	74611	75756	1		Beta-lactamase class C and other penicillin binding proteins					1.14378	-0.193813	5.80928	0.0720969	0.178485	1146	44.9585	43.5853	49.1541	50.9119	56.5107	47.5052
PA39_330047	33	PA39_330047	CDS	48848	49879	1		Transcriptional regulator, AraC family					1.14353	-0.193498	5.60717	0.0777005	0.187877	1032	45.5341	43.1626	44.3098	45.6699	53.1539	50.7835
PA39_170084	17	PA39_170084	CDS	84710	85756	1		Uncharacterized protein ImpH/VasB					1.14353	-0.193492	2.4278	0.237503	0.407433	1047	4.36506	5.19788	4.78731	4.91226	5.29572	5.82334
PA39_030030	3	PA39_030030	CDS	44720	44851	1		Rhodanese-like domain protein					1.1435	-0.19345	3.39346	0.139021	0.282001	132	60.9599	75.1151	87.0436	77.2875	92.4104	81.5691
PA39_330005	33	PA39_330005	CDS	4827	5426	1		FIG00953243: hypothetical protein					1.14347	-0.193422	5.66301	0.0767515	0.186515	600	77.6026	79.2719	81.1609	88.6699	86.6193	92.3925
PA39_020433	2	PA39_020433	CDS	448826	449320	1		FIG00954674: hypothetical protein					1.14324	-0.193126	3.92215	0.126439	0.263905	495	23.437	36.6728	26.561	28.6155	31.3635	36.6023
PA39_350053	35	PA39_350053	CDS	57992	58963	-1		hypothetical protein					1.1431	-0.192945	7.88504	0.0628972	0.160893	972	230.713	247.849	208.132	248.17	275.558	246.592
PA39_050061	5	PA39_050061	CDS	70314	70934	-1		FIG006163: hypothetical protein					1.14289	-0.192692	9.41978	0.0611765	0.157388	621	984.846	1088.24	1044.37	1167.49	1066.31	1269.88
PA39_270019	27	PA39_270019	CDS	18046	18957	-1		Probable two-component response regulator					1.14286	-0.19265	2.93249	0.180755	0.34096	912	7.15275	7.88828	8.41304	8.96757	7.78193	9.53018
PA39_070217	7	PA39_070217	CDS	208448	208798	1		probable iron binding protein from the HesB_IscA_SufA family					1.14268	-0.192418	8.28127	0.0630298	0.161162	351	935.589	844.373	717.409	895.502	977.286	936.405
PA39_390013	39	PA39_390013	CDS	11146	11301	-1		FIG00953927: hypothetical protein					1.14233	-0.191976	-0.995234	0.681171	0.811577	156	4.00633	2.15049	1.23578	5.40472	1.4217	2.21751
PA39_380029	38	PA39_380029	CDS	29344	31311	-1		Methylcrotonyl-CoA carboxylase biotin-containingsubunit (EC 6.4.1.4)					1.14228	-0.191918	7.63734	0.0650433	0.164907	1968	103.113	111.201	71.3721	104.492	112.17	103.753
PA39_050163	5	PA39_050163	CDS	171034	172614	-1		Rtn protein					1.14225	-0.191882	5.68466	0.0782288	0.188706	1581	29.846	29.5655	32.2887	35.464	32.6856	34.9268
PA39_120085	12	PA39_120085	CDS	105032	106363	1		Glutamine synthetase (EC 6.3.1.2), putative					1.14222	-0.191838	5.24359	0.0821337	0.194905	1332	25.3667	27.7045	27.0646	31.8392	29.4159	28.8276
PA39_070111	7	PA39_070111	CDS	107064	108128	1		FIG00957958: hypothetical protein					1.14208	-0.191667	5.41748	0.0830479	0.196755	1065	37.4479	37.9402	37.7598	41.7214	41.4415	43.9317
PA39_360046	36	PA39_360046	CDS	46164	46664	1		hypothetical protein					1.14204	-0.191618	5.04363	0.093775	0.214511	501	53.4077	63.3901	69.4166	66.9797	61.8283	79.6643
PA39_400033	40	PA39_400033	CDS	38528	38956	1		FIG00959401: hypothetical protein					1.14192	-0.191456	4.31114	0.10994	0.238947	429	41.7933	46.9198	41.7018	46.3823	48.4239	51.4059
PA39_240063	24	PA39_240063	CDS	63606	64469	1		Transcriptional regulator, LysR family					1.14176	-0.191254	4.66683	0.0967231	0.218733	864	27.5783	27.7407	27.3999	34.6428	26.7819	31.6804
PA39_050044	5	PA39_050044	CDS	48633	49439	1		ABC-type multidrug transport system, ATPase and permease components					1.14176	-0.191254	4.8497	0.0946927	0.215912	807	31.3655	33.8571	35.5463	37.9255	35.4526	39.705
PA39_090035	9	PA39_090035	CDS	37860	38969	1		Selenophosphate-dependent tRNA 2-selenouridine synthase					1.14166	-0.191134	6.91712	0.0698776	0.174395	1110	94.9798	106.453	106.429	117.052	103.899	124.504
PA39_360021	36	PA39_360021	CDS	24316	24435	-1		FIG00964849: hypothetical protein					1.1415	-0.19093	3.86418	0.115969	0.2479	120	108.396	124.251	107.636	108.203	162.026	113.148
PA39_090150	9	PA39_090150	CDS	154132	154728	1		Recombination protein RecR					1.1415	-0.190927	6.07589	0.0759321	0.185154	597	113.063	109.765	95.777	118.632	116.898	122.409
PA39_020456	2	PA39_020456	CDS	481983	482327	-1		FIG002060: uncharacterized protein YggL					1.14147	-0.190896	5.64776	0.0762955	0.185688	345	136.999	131.598	140.255	173.515	151.071	135.364
PA39_020306	2	PA39_020306	CDS	306916	307281	1		Translation initiation factor 2 (IF-2; GTPase)					1.14131	-0.190686	6.36311	0.0732406	0.180569	366	193.387	209.698	232.285	245.8	226.229	240.545
PA39_030114	3	PA39_030114	CDS	128094	129566	1		Flagellar regulatory protein FleQ					1.14128	-0.190651	9.59923	0.0639276	0.162816	1473	457.311	526.762	506.361	527.118	504.7	642.046
PA39_340030	34	PA39_340030	CDS	30109	30387	1		hypothetical protein					1.14096	-0.190246	1.53621	0.294587	0.469206	279	10.0804	8.28337	9.94999	11.7858	11.129	9.60921
PA39_480011	48	PA39_480011	CDS	10197	11303	1		Aminobutyraldehyde dehydrogenase (EC 1.2.1.19)					1.14084	-0.190097	4.44182	0.10629	0.233797	1107	17.5725	20.338	17.4496	20.4881	20.1683	21.4059
PA39_540006	54	PA39_540006	CDS	9236	9814	-1		Hydrolase (HAD superfamily)					1.14039	-0.189532	2.82784	0.203692	0.370118	579	10.8617	11.5881	11.9198	12.8145	11.6191	13.9657
PA39_190098	19	PA39_190098	CDS	94234	95910	-1		Phosphate transport system permease protein PstA(TC 3.A.1.7.1)					1.14031	-0.189431	5.08728	0.0901711	0.20806	1677	18.3779	18.8932	19.8644	23.8311	18.8237	21.5305
PA39_060140	6	PA39_060140	CDS	143514	144674	-1		D-alanyl-D-alanine carboxypeptidase (EC 3.4.16.4)					1.14026	-0.189368	8.38954	0.067048	0.169067	1161	270.606	276.273	269.528	311.547	292.147	311.517
PA39_040026	4	PA39_040026	CDS	25301	26371	-1		FIG014328: hypothetical protein					1.14012	-0.189186	8.93282	0.0666698	0.168405	1071	380.806	420.712	490.143	481.95	435.356	530.929
PA39_100053	10	PA39_100053	CDS	62589	62738	-1		FIG00961859: hypothetical protein					1.14005	-0.189103	3.14845	0.176409	0.33403	150	54.1656	53.6763	57.8343	65.7647	54.707	65.4387
PA39_070184	7	PA39_070184	CDS	180334	180696	1		FIG00959580: hypothetical protein					1.14001	-0.189041	2.15635	0.279605	0.451848	363	10.5456	12.7331	11.0464	10.9166	12.6269	14.4138
PA39_320002	32	PA39_320002	CDS	298	1341	1		Integral membrane protein TerC					1.13998	-0.189005	5.99536	0.0805123	0.192386	1044	52.0823	56.0556	64.6297	58.8742	66.9887	67.5544
PA39_180071	18	PA39_180071	CDS	73371	74252	1		glutamyl-Q-tRNA synthetase					1.13996	-0.188986	4.39264	0.106787	0.234713	882	21.5681	22.9061	22.5567	26.0971	24.3913	24.8074
PA39_070033	7	PA39_070033	CDS	34069	34470	1		FIG00955976: hypothetical protein					1.13972	-0.188678	7.62798	0.0697384	0.174122	402	482.053	503.679	405.128	507.14	543.98	505.774
PA39_030181	3	PA39_030181	CDS	197334	197717	-1		FIG00954614: hypothetical protein					1.13965	-0.188591	5.41902	0.0883162	0.205239	384	98.3663	119.494	97.3946	114.394	113.78	124.432
PA39_030077	3	PA39_030077	CDS	88467	89387	1		Permease of the drug/metabolite transporter (DMT) superfamily					1.13963	-0.188567	4.82659	0.101261	0.225971	921	27.8649	29.1807	29.9324	31.034	31.7868	34.5556
PA39_440001_part	44	PA39_440001_part	pCDS	1	1164	-1		Translation elongation factor Tu					1.13959	-0.188516	11.9069	0.0657445	0.166427	1164	3505.92	2973.53	2824.67	3779.48	3364.31	3290.55
PA39_360054	36	PA39_360054	CDS	55814	57112	-1		N-acetylglutamate synthase (EC 2.3.1.1)					1.13937	-0.188231	6.59794	0.0761825	0.185532	1299	66.3057	66.9174	77.5577	81.6525	70.6844	83.9529
PA39_040186	4	PA39_040186	CDS	203197	204615	-1		Hypothetical protein FIG015671 in large core OS assembly cluster					1.13931	-0.188158	6.22614	0.0784465	0.189074	1419	51.8896	51.4077	45.648	59.2394	50.8485	56.9544
PA39_220037	22	PA39_220037	CDS	23931	24590	1		hypothetical protein					1.13923	-0.188057	2.88459	0.218195	0.385672	660	9.64706	13.0463	8.87962	10.6031	10.5292	13.7586
PA39_340054	34	PA39_340054	CDS	57364	58539	1		Acetyl-CoA C-acyltransferase (EC 2.3.1.16) @ Acetyl-CoA acetyltransferase (EC 2.3.1.9)					1.13916	-0.187972	7.86517	0.0703115	0.175104	1176	192.585	188.278	179.372	223.474	189.158	215.435
PA39_350012	35	PA39_350012	CDS	13495	14829	-1		Xaa-Pro aminopeptidase (EC 3.4.11.9)					1.13906	-0.187845	8.44129	0.0695621	0.173905	1335	217.429	239.483	280.464	269.551	250.193	306.383
PA39_060083	6	PA39_060083	CDS	85862	86983	-1		Diaminohydroxyphosphoribosylaminopyrimidine deaminase (EC 3.5.4.26) / 5-amino-6-(5-phosphoribosylamino)uracil reductase (EC 1.1.1.193)					1.13866	-0.187337	7.21516	0.0742305	0.182299	1122	115.131	133.121	126.94	139.696	126.442	153.696
PA39_620009	62	PA39_620009	CDS	7505	8491	-1		FIG00953193: hypothetical protein					1.13865	-0.187329	5.03965	0.0962426	0.217852	987	26.1994	32.8943	35.1967	32.9737	36.5522	35.7936
srna23	52	srna23	sRNA	25915	26039	1							1.13861	-0.187276	0.304757	0.694588	0.820468	125	12.1873	7.75324	6.47745	4.04706	10.6457	12.7995
PA39_450012	45	PA39_450012	CDS	14086	15459	-1		FIG00955657: hypothetical protein					1.13842	-0.187034	4.59431	0.107267	0.235246	1374	16.8869	17.0641	15.6021	19.3296	17.2177	19.0086
PA39_030098	3	PA39_030098	CDS	108005	108754	1		Flagellar basal-body rod protein FlgF					1.1384	-0.187013	4.00561	0.122728	0.257741	750	17.0309	20.1783	23.0823	21.6967	24.3471	21.5631
PA39_100088	10	PA39_100088	CDS	98931	99341	1		Putative NADPH-quinone reductase (modulator of drug activity B)					1.13817	-0.186715	6.75241	0.0772959	0.187229	411	243.494	235.532	262.389	282.071	260.098	288.276
PA39_300043	30	PA39_300043	CDS	45527	46447	-1		Transcriptional regulator, LysR family					1.13817	-0.186713	3.82825	0.142693	0.286768	921	13.5295	16.3914	13.6475	15.2881	15.4118	17.8412
PA39_040127	4	PA39_040127	CDS	132335	133306	-1		tRNA dimethylallyltransferase (EC 2.5.1.75)					1.13812	-0.186651	8.66189	0.0707131	0.175879	972	354.248	385.139	440.898	420.874	438.094	460.708
PA39_070149	7	PA39_070149	CDS	144393	144962	-1		Acyl-phosphate:glycerol-3-phosphate O-acyltransferase PlsY					1.13806	-0.186573	6.03977	0.0846964	0.199482	570	101.355	113.199	112.287	116.856	114.654	133.897
PA39_010159	1	PA39_010159	CDS	174900	175844	-1		4-hydroxy-3-methylbut-2-enyl diphosphate reductase (EC 1.17.1.2)					1.13804	-0.186556	6.61346	0.0787276	0.189596	945	100.031	97.4677	95.3502	103.853	110.306	113.709
PA39_080001	8	PA39_080001	CDS	909	1527	1		Proteinase inhibitor I11, ecotin precursor					1.13791	-0.186384	6.80953	0.0770427	0.186814	619	159.465	172.405	181.009	188.786	191.449	193.015
PA39_090068	9	PA39_090068	CDS	73834	74349	-1		3-hydroxydecanoyl-[acyl-carrier-protein] dehydratase (EC 4.2.1.60)					1.13784	-0.186295	7.80625	0.073462	0.18102	516	376.612	405.548	446.385	418.137	468.213	487.304
PA39_050189	5	PA39_050189	CDS	198340	199029	-1		probable transferase					1.13777	-0.186211	4.90239	0.0983959	0.221459	690	39.2315	42.1372	40.9031	50.5882	41.357	45.1215
PA39_100151	10	PA39_100151	CDS	166065	168569	1		Glycerol-3-phosphate acyltransferase (EC 2.3.1.15)					1.13754	-0.185915	6.80918	0.0778021	0.187987	2505	39.4671	41.65	45.5748	48.4677	45.0653	48.1093
PA39_020376	2	PA39_020376	CDS	382107	382970	-1		Probable hydrolase					1.13741	-0.185749	7.93381	0.0751435	0.183686	864	269.001	329.523	204.741	258.991	260.289	380.515
PA39_130040	13	PA39_130040	CDS	45077	45748	1		Tricarboxylate transport transcriptional regulator TctD					1.13717	-0.185446	3.86699	0.129734	0.268478	672	21.5653	21.3556	18.0159	22.4585	24.7528	21.299
PA39_060119	6	PA39_060119	CDS	123797	125171	-1		UDP-N-acetylmuramate:L-alanyl-gamma-D-glutamyl- meso-diaminopimelate ligase (EC 6.3.2.-)					1.13685	-0.185045	7.09337	0.0783036	0.188808	1375	91.8731	92.578	96.6289	100.441	103.123	110.729
PA39_020371	2	PA39_020371	CDS	378260	379180	-1		Transcriptional regulator, LysR family					1.13644	-0.184527	5.58883	0.0952503	0.216424	921	47.0776	48.2432	52.6223	52.2726	51.4528	61.5052
PA39_030178	3	PA39_030178	CDS	194281	194991	1		Transcriptional regulatory protein RstA					1.13643	-0.184514	5.93925	0.0877302	0.204203	711	79.6068	85.9793	78.6851	92.3774	85.8858	94.6324
PA39_060158	6	PA39_060158	CDS	162617	162949	-1		FIG00955339: hypothetical protein					1.13641	-0.184479	5.82625	0.090982	0.209434	333	166.335	164.884	150.751	173.944	168.947	195.95
PA39_470017	47	PA39_470017	CDS	15711	16391	1		Two-component system response regulator QseB					1.13636	-0.184417	6.08344	0.0845871	0.199482	681	97.5682	104.6	79.4338	108.58	105.302	100.706
PA39_060146	6	PA39_060146	CDS	148892	150238	1		Membrane-bound lytic murein transglycosylase B precursor (EC 3.2.1.-)					1.13633	-0.184388	6.07845	0.0856061	0.201102	1347	43.8176	45.743	52.3815	55.3328	50.1637	53.0967
PA39_360022	36	PA39_360022	CDS	25712	26524	-1		3'(2'),5'-bisphosphate nucleotidase (EC 3.1.3.7)					1.13621	-0.184231	6.67408	0.080666	0.192517	813	113.822	130.899	111.163	139.175	127.579	130.256
PA39_360028	36	PA39_360028	CDS	30408	32729	1		Putative formate dehydrogenase oxidoreductase protein					1.13604	-0.184015	5.57146	0.0945105	0.215771	2322	19.7495	20.4034	17.7837	19.6441	22.5415	22.496
PA39_010226	1	PA39_010226	CDS	252139	252948	-1		Probable signal peptide protein					1.13602	-0.183985	5.53376	0.0932975	0.21367	810	50.5391	53.7959	57.4535	64.3282	54.4879	61.9794
PA39_300042	30	PA39_300042	CDS	44279	45430	-1		L-lactate dehydrogenase (EC 1.1.2.3)					1.13584	-0.183764	4.5832	0.110176	0.239103	1152	20.7176	19.2524	18.6087	23.7864	20.7923	21.1327
PA39_120011	12	PA39_120011	CDS	19576	21507	1		transposase					1.13569	-0.183574	10.2741	0.0738534	0.181602	1932	578.789	599.239	638.433	640.339	628.506	762.925
PA39_200093	20	PA39_200093	CDS	91625	92776	1		Nucleoside:H+ symporter:Major facilitator superfamily					1.13561	-0.183467	4.76108	0.111877	0.241876	1152	21.1584	22.6499	22.7589	23.1277	25.2203	25.8998
PA39_020345	2	PA39_020345	CDS	347412	348521	-1		putative aminotransferase					1.13548	-0.183305	6.23707	0.0868553	0.202732	1110	70.9445	66.1886	54.9166	71.1729	70.3318	73.2377
PA39_040195	4	PA39_040195	CDS	213375	214433	-1		Lipopolysaccharide heptosyltransferase I (EC 2.4.1.-)					1.13545	-0.183269	7.88362	0.077851	0.18799	1059	203.755	215.133	213.133	227.862	229.394	248.26
PA39_020247	2	PA39_020247	CDS	253228	253539	-1		Transcriptional regulator, Cro/CI family					1.1354	-0.183195	6.42577	0.0862344	0.201847	312	255.904	272.873	251.975	273.479	285.998	311.837
PA39_460032	46	PA39_460032	CDS	26918	27487	-1		FIG003620: Proteophosphoglycan precursor (Fragment)					1.13536	-0.183154	5.48902	0.0972585	0.219688	570	72.2299	70.8882	79.7505	81.2074	80.2836	87.3932
PA39_270055	27	PA39_270055	CDS	57154	57990	-1		Transcriptional regulator, AraC family					1.1353	-0.183075	3.81407	0.146686	0.292051	837	14.8873	15.8542	16.6294	17.9305	16.6935	18.2885
PA39_100113	10	PA39_100113	CDS	122458	123747	-1		Enolase (EC 4.2.1.11)					1.13518	-0.182919	9.3463	0.0754929	0.184288	1290	486.969	460.623	480.757	532.156	519.332	543.97
PA39_330021	33	PA39_330021	CDS	22000	22629	1		FIG00954981: hypothetical protein					1.1351	-0.182819	5.74605	0.0927904	0.212758	630	81.0375	80.4671	79.4381	89.6669	88.1273	91.2875
PA39_010048	1	PA39_010048	CDS	57188	58105	-1		Cell division inhibitor					1.13509	-0.182805	8.70183	0.0770929	0.186814	918	390.106	451.485	446.169	440.121	438.013	560.301
PA39_190006	19	PA39_190006	CDS	2802	3632	1		Diaminopimelate epimerase (EC 5.1.1.7)					1.13508	-0.182793	7.1579	0.0815977	0.193948	831	153.191	158.296	175.475	181.208	169.564	192.843
PA39_500028	50	PA39_500028	CDS	26446	26712	1		FIG00954045: hypothetical protein					1.13504	-0.182744	5.33245	0.0988153	0.222125	267	131.23	145.052	150.904	165.154	148.134	163.41
PA39_270024	27	PA39_270024	CDS	22522	24324	1		3-hydroxy-3isohexenylglutaryl-CoA:acetate lyase					1.13478	-0.182416	4.67199	0.110414	0.23953	1803	13.3672	13.6655	12.8521	16.2735	13.859	14.5097
PA39_350023	35	PA39_350023	CDS	24725	26071	1		Glycerol-3-phosphate transporter					1.13477	-0.182395	6.26199	0.0872919	0.203426	1347	50.3713	54.709	56.3316	62.2181	57.4632	60.3197
PA39_370012	37	PA39_370012	CDS	9076	10581	-1		Drug resistance transporter, EmrB/QacA family					1.13464	-0.182233	5.29061	0.102882	0.228193	1506	24.4071	23.7116	25.3969	28.3845	24.2501	29.4593
PA39_130067	13	PA39_130067	CDS	70151	70888	-1		FIG00953145: hypothetical protein					1.13439	-0.181913	6.81098	0.085149	0.200431	738	126.977	139.302	165.301	162.344	146.855	171.97
PA39_030062	3	PA39_030062	CDS	72252	74501	1		hydrolase, putative					1.13436	-0.181879	5.94124	0.0920596	0.211415	2250	26.7356	26.7387	23.802	28.5917	28.4542	29.1928
PA39_040171	4	PA39_040171	CDS	186761	187360	1		Transcriptional regulator, Cro/CI family					1.13431	-0.181811	4.39432	0.138823	0.281698	600	33.0071	37.4616	29.0457	32.4608	33.391	44.3945
PA39_310049	31	PA39_310049	CDS	56769	57467	1		Arginine/ornithine ABC transporter, permease protein AotM					1.13425	-0.181741	6.7541	0.0857481	0.201274	699	142.667	149.634	145.399	159.581	156.635	171.914
PA39_180041	18	PA39_180041	CDS	41353	42204	-1		Dihydropteroate synthase (EC 2.5.1.15)					1.13423	-0.181717	7.89239	0.0805796	0.19239	852	256.01	261.364	273.197	284.212	279.487	318.626
PA39_020115	2	PA39_020115	CDS	114625	115254	-1		PhnH protein					1.13422	-0.1817	1.2838	0.442877	0.620687	630	4.03018	3.43168	3.18242	4.14877	2.93366	4.59869
PA39_090159	9	PA39_090159	CDS	167353	168012	1		Transcriptional regulator, GntR family					1.13419	-0.181659	8.07132	0.0804172	0.192237	660	356.053	393.31	407.352	375.451	436.065	478.342
PA39_030117	3	PA39_030117	CDS	132559	132888	1		Flagellar hook-basal body complex protein FliE					1.13402	-0.181445	5.39518	0.103713	0.229513	330	118.606	110.244	132.026	125.704	131.727	145.055
PA39_020301	2	PA39_020301	CDS	303144	303704	-1		Nitroreductase family protein					1.13396	-0.181371	5.70378	0.0964296	0.21819	561	88.7766	88.1714	85.9783	103.1	88.0287	102.361
PA39_670012	67	PA39_670012	CDS	11420	11689	1		tRNA 5-methylaminomethyl-2-thiouridine synthase TusD					1.13389	-0.181279	5.75589	0.0977702	0.220607	270	175.922	208.603	183.642	195.171	205.904	231.101
PA39_260002	26	PA39_260002	CDS	1604	2536	1		Transcriptional regulator, LysR family					1.13383	-0.18121	7.70273	0.0817962	0.194341	933	205.859	237.794	190.302	222.848	236.365	246.564
PA39_460042	46	PA39_460042	CDS	35889	36158	-1		hypothetical protein					1.13364	-0.180963	5.61255	0.0985734	0.221667	270	153.353	190.242	170.79	173.624	201.523	196.668
PA39_270071	27	PA39_270071	CDS	70797	71378	1		Cytochrome B561					1.13356	-0.18086	3.47938	0.153742	0.303329	582	18.6583	17.3567	17.6882	20.7162	21.0861	18.5745
PA39_130078	13	PA39_130078	CDS	77657	78295	-1		Chloramphenicol acetyltransferase (EC 2.3.1.28)					1.13342	-0.180679	4.09156	0.130313	0.269199	639	22.7402	25.1418	27.3333	30.4796	26.6096	27.0682
PA39_220055	22	PA39_220055	CDS	41812	42516	-1		VacJ-like lipoprotein precursor					1.1334	-0.180662	7.03409	0.0855455	0.201041	705	164.392	166.496	196.117	197.33	187.705	202.284
PA39_030149	3	PA39_030149	CDS	161232	162143	1		Transcriptional regulator					1.13333	-0.180572	5.69003	0.0974935	0.220086	912	49.2983	55.9537	55.2555	59.5373	58.0402	61.1164
PA39_360049	36	PA39_360049	CDS	48891	50210	-1		Osmolarity sensory histidine kinase EnvZ					1.13331	-0.180547	6.40726	0.0913502	0.210034	1320	56.4915	60.2333	65.6916	64.8321	64.3512	74.0346
PA39_010178	1	PA39_010178	CDS	200499	201557	-1		ATPase					1.13314	-0.180321	5.94333	0.0953026	0.216424	1059	49.2052	51.9881	63.5322	64.6484	54.5911	64.3109
PA39_020219	2	PA39_020219	CDS	225386	226120	-1		FIG005107: hypothetical protein					1.13295	-0.180081	1.44271	0.317591	0.49341	735	2.60411	4.05716	3.46219	3.6708	4.42564	3.41225
PA39_130092	13	PA39_130092	CDS	90821	91240	1		Biopolymer transport protein ExbD/TolR					1.13274	-0.179823	0.367326	0.591637	0.746296	420	2.69712	2.84001	2.66222	2.81046	2.46428	3.60345
PA39_070020	7	PA39_070020	CDS	22234	22923	1		Two-component response regulator CreB					1.13274	-0.179821	4.98559	0.116311	0.248356	690	43.3642	42.2452	44.4235	47.0446	44.4641	53.2684
PA39_010141	1	PA39_010141	CDS	158444	158932	-1		Putative inner membrane protein (Fragment)					1.13266	-0.179711	4.77903	0.113778	0.244648	489	48.5675	56.4083	53.9314	57.7609	61.8337	57.3899
PA39_670002	67	PA39_670002	CDS	1179	3593	-1		Cell division protein FtsK					1.13253	-0.179544	9.27134	0.0811794	0.19319	2415	230.941	246.402	249.091	265.37	260.081	283.227
PA39_110021	11	PA39_110021	CDS	17980	19677	1		Cell division protein FtsI [Peptidoglycan synthetase] (EC 2.4.1.129)					1.13251	-0.179525	5.85434	0.098055	0.221012	1698	29.7909	34.3775	32.5389	36.8438	32.6539	38.0973
PA39_020416	2	PA39_020416	CDS	427111	427998	-1		NAD kinase (EC 2.7.1.23)					1.13232	-0.179277	6.28399	0.0984096	0.221459	888	77.3316	78.4542	93.4381	83.8389	79.09	114.775
PA39_070118	7	PA39_070118	CDS	113375	113857	1		FIG00956588: hypothetical protein					1.13211	-0.179013	4.39219	0.128015	0.266165	483	37.4442	46.3046	39.3545	43.466	47.6019	45.8377
PA39_210015	21	PA39_210015	CDS	11329	12726	-1		FIG015547: peptidase, M16 family					1.132	-0.178878	7.17735	0.0878063	0.204245	1398	87.3999	99.5871	107.147	107.955	106.662	112.279
PA39_170030	17	PA39_170030	CDS	32472	34037	1		Alkyl hydroperoxide reductase protein F (EC 1.6.4.-)					1.13194	-0.178801	7.67236	0.0863273	0.201903	1566	121.126	128.654	120.027	136.915	125.244	149.661
PA39_070171	7	PA39_070171	CDS	168775	169884	1		Putrescine transport ATP-binding protein PotA (TC 3.A.1.11.1)					1.13191	-0.178757	4.6351	0.114325	0.245367	1110	21.1496	22.4994	19.5213	25.2181	24.11	21.2701
PA39_450037	45	PA39_450037	CDS	44366	45187	-1		Pyrroline-5-carboxylate reductase (EC 1.5.1.2)					1.13191	-0.178753	8.04017	0.0852995	0.200665	822	277.471	332.983	300.288	333.46	299.85	379.914
PA39_020419	2	PA39_020419	CDS	429918	430181	-1		FIG00954117: hypothetical protein					1.1319	-0.178742	6.80009	0.0922179	0.211695	264	369.755	426.688	403.526	388.354	440.77	505.138
PA39_010306	1	PA39_010306	CDS	332158	333504	-1		UDP-N-acetylmuramoylalanine--D-glutamate ligase (EC 6.3.2.9)					1.13189	-0.178731	8.24144	0.0841287	0.198563	1347	205.487	212.333	219.802	237.355	235.506	236.175
PA39_070099	7	PA39_070099	CDS	95182	95790	-1		LemA family protein					1.13185	-0.17868	7.14016	0.0886621	0.205634	609	188.061	216.184	254.003	247.403	225.063	259.307
PA39_460003	46	PA39_460003	CDS	1849	2289	-1		Biopolymer transport protein ExbD/TolR					1.13157	-0.178328	5.58329	0.101902	0.226968	441	108.593	99.1469	99.6692	115.286	117.179	110.212
PA39_450019	45	PA39_450019	CDS	26840	28888	1		twitching motility protein PilJ					1.13144	-0.178156	9.49263	0.0832929	0.197064	2049	324.237	330.11	343.694	380.667	339.984	390.207
PA39_490012	49	PA39_490012	CDS	12988	13920	-1		Transcriptional regulator, LysR family					1.13136	-0.178059	5.03568	0.119071	0.253123	933	29.6835	33.7594	36.4073	36.057	33.2004	41.5729
PA39_310010	31	PA39_310010	CDS	11541	12044	1		FIG00954136: hypothetical protein					1.13118	-0.17783	7.05792	0.0904759	0.208598	504	235.61	242.658	272.112	277.7	268.43	288.362
PA39_070085	7	PA39_070085	CDS	81878	83716	1	PA0525 (norD)	Nitric oxide reductase activation protein NorD	Denitrification (anaerobic respiration)	PA0523 (norC)-PA0525 (norD)			1.13117	-0.17781	7.42742	0.0890428	0.206213	1839	82.7327	94.8602	88.4969	103.203	84.3804	108.327
PA39_290023	29	PA39_290023	CDS	17307	17714	1		Bll4964 protein					1.13112	-0.177755	4.68393	0.121657	0.256489	408	56.1991	60.3895	61.7089	63.4419	69.7608	65.1801
PA39_020333	2	PA39_020333	CDS	332979	333902	1		GGDEF domain protein					1.13102	-0.177619	6.05635	0.0979906	0.220952	924	66.9629	66.5628	70.603	79.2037	72.0081	75.9533
PA39_010283	1	PA39_010283	CDS	311230	312228	1		Transcriptional regulator containing an amidase domain and an AraC-type DNA-binding HTH domain					1.13097	-0.177566	4.96273	0.119836	0.254046	999	27.8007	32.7231	28.097	27.0074	37.0752	34.1516
PA39_760003	76	PA39_760003	CDS	1820	2635	-1		CDP-diacylglycerol--serine O-phosphatidyltransferase (EC 2.7.8.8)					1.13088	-0.177443	7.02676	0.0912214	0.20982	816	135.184	151.75	167.171	171.52	158.185	174.714
PA39_370014	37	PA39_370014	CDS	11141	11995	-1		Quinate/shikimate 5-dehydrogenase I delta (EC 1.1.1.25)					1.13086	-0.177424	2.72509	0.233471	0.402755	855	6.67019	7.10626	7.93672	8.48067	7.17667	8.49656
PA39_500033	50	PA39_500033	CDS	29444	31501	-1		Glycyl-tRNA synthetase beta chain (EC 6.1.1.14)					1.13079	-0.177325	8.10785	0.0872472	0.203403	2058	125.271	132.582	122.882	141.096	133.308	148.929
PA39_040188	4	PA39_040188	CDS	205509	206645	-1		Glycosyl transferase in large core OS assembly cluster					1.13077	-0.177308	7.37663	0.0899339	0.207595	1137	143.673	147.56	123.604	154.686	144.996	161.785
PA39_620005	62	PA39_620005	CDS	3108	3287	1		Leucyl-tRNA synthetase					1.13058	-0.177066	5.64761	0.108329	0.236679	180	212.886	228.828	349.576	278.703	276.41	323.35
PA39_030013	3	PA39_030013	CDS	21779	23035	1		hypothetical protein					1.13058	-0.177063	8.73425	0.0864334	0.20207	1257	273.277	305.615	384.611	342.017	342.587	385.836
PA39_350026	35	PA39_350026	CDS	28621	30609	-1		O-antigen acetylase					1.13053	-0.176999	6.07967	0.102588	0.227959	1989	33.3861	31.578	31.4808	32.0892	35.6075	39.5891
PA39_050093	5	PA39_050093	CDS	101641	101958	-1		Bsu YqfO NIF3/CutA domain					1.13047	-0.176927	6.20997	0.0996209	0.22385	318	206.855	218.845	235.338	221.39	255.029	257.681
PA39_040074	4	PA39_040074	CDS	76494	76997	1		Urease accessory protein UreE					1.13044	-0.176887	3.65961	0.154948	0.304781	504	24.1036	26.2553	20.1961	26.599	27.8698	24.452
PA39_650016	65	PA39_650016	CDS	14298	15002	-1		InaA protein					1.13033	-0.176745	6.66669	0.0946365	0.215912	705	130.76	138.05	140.334	148.536	152.785	153.093
PA39_360008	36	PA39_360008	CDS	7549	8457	1		dTDP-4-dehydrorhamnose reductase (EC 1.1.1.133)					1.13024	-0.176627	6.51304	0.0950191	0.216171	909	84.3114	101.205	100.102	117.427	94.0167	105.511
PA39_100046	10	PA39_100046	CDS	55273	56166	1		MmsAB operon regulatory protein					1.13022	-0.176605	5.89953	0.10507	0.232025	894	53.6552	67.4206	69.0044	64.5084	68.1397	78.0184
PA39_500023	50	PA39_500023	CDS	20915	21847	-1		Methionyl-tRNA formyltransferase (EC 2.1.2.9)					1.12977	-0.176027	6.3729	0.099666	0.223865	933	78.0397	93.5276	81.1623	89.8261	89.3003	101.175
PA39_180030	18	PA39_180030	CDS	28014	29927	-1	PA4761 (dnaK)	Chaperone protein DnaK					1.12946	-0.175628	13.3092	0.0863229	0.201903	1914	4557.46	5259.89	5276.87	5185.42	5303.8	6277.44
PA39_010101	1	PA39_010101	CDS	111966	112400	1		Putative copper export protein					1.12945	-0.175627	8.6586	0.0885014	0.20536	435	881.088	964.785	795.056	1013.7	989.11	922.981
PA39_120133	12	PA39_120133	CDS	154306	154518	1		FIG00956118: hypothetical protein					1.12931	-0.175441	5.14017	0.112653	0.243124	213	149.461	167.301	152.415	173.773	185.689	161.8
PA39_500027	50	PA39_500027	CDS	25642	26295	1		Putative preQ0 transporter					1.12893	-0.174956	5.05592	0.119976	0.254046	654	47.6027	46.4515	50.0524	52.8572	53.242	54.0187
PA39_080119	8	PA39_080119	CDS	142841	143158	-1		FIG00956760: hypothetical protein					1.12885	-0.174853	4.69391	0.127996	0.266165	318	68.4194	73.6126	88.6308	87.4953	82.7625	85.9389
PA39_740006	74	PA39_740006	CDS	6660	6920	-1		Protein YidD					1.12878	-0.174769	4.15989	0.167177	0.321156	261	59.4157	64.5532	70.908	62.0238	66.5638	85.9858
PA39_060142	6	PA39_060142	CDS	145026	145679	-1		Octanoate-[acyl-carrier-protein]-protein-N-octan oyltransferase					1.12865	-0.174595	7.13959	0.095321	0.216424	654	205.701	205.811	200.681	233.345	222.915	223.017
PA39_140052	14	PA39_140052	CDS	54409	54786	-1		lipoprotein, putative					1.12852	-0.174435	5.69574	0.107405	0.235277	378	124.625	136.577	128.011	155.913	134.362	141.736
PA39_060152	6	PA39_060152	CDS	156121	156882	-1		Putative membrane protein					1.12818	-0.174	5.02559	0.123488	0.258949	762	38.139	43.341	39.9224	43.7059	44.2406	46.5895
PA39_440009	44	PA39_440009	CDS	4745	5431	-1		SSU ribosomal protein S3p (S3e)					1.12815	-0.173961	10.7621	0.0897926	0.20735	687	2858.56	2312.8	1989.32	2893.79	2532.61	2532.8
PA39_450035	45	PA39_450035	CDS	42414	43448	1		Twitching motility protein PilT					1.12804	-0.173819	7.59373	0.0954229	0.216424	1035	168.248	175.283	187.156	196.569	186.499	205.512
PA39_020394	2	PA39_020394	CDS	401372	402661	-1		Dihydrofolate synthase (EC 6.3.2.12) / Folylpolyglutamate synthase (EC 6.3.2.17)					1.12803	-0.173803	8.14922	0.0937602	0.214511	1290	208.208	211.862	205.544	218.235	230.209	245.739
PA39_080094	8	PA39_080094	CDS	118411	119118	1		transcriptional regulator, GntR family					1.12783	-0.173546	5.27074	0.119885	0.254046	708	47.7789	51.9115	55.2204	54.3037	57.639	59.6707
PA39_480034	48	PA39_480034	CDS	30324	31400	1		Nitrogen regulation protein NtrB (EC 2.7.13.3)					1.12778	-0.173487	5.3046	0.121178	0.255593	1077	33.4037	36.583	34.3319	37.0291	36.518	41.9968
PA39_220019	22	PA39_220019	CDS	12595	12861	-1		FIG00960508: hypothetical protein					1.12778	-0.173484	4.33265	0.15273	0.301843	267	66.5658	77.4821	70.4698	68.5246	81.1273	87.1307
PA39_230043	23	PA39_230043	CDS	44511	45066	-1		GCN5-related N-acetyltransferase					1.12772	-0.173414	3.19401	0.215735	0.383572	556	14.894	16.09	15.5334	17.439	15.158	18.8209
PA39_070206	7	PA39_070206	CDS	198934	199728	1		S-adenosylmethionine decarboxylase proenzyme (EC4.1.1.50), prokaryotic class 1A					1.12763	-0.173293	5.4293	0.11345	0.244121	795	51.6401	48.0592	53.8332	59.3908	56.9109	54.2829
PA39_040169	4	PA39_040169	CDS	184515	184652	1		FIG00958326: hypothetical protein					1.12762	-0.173275	-2.16033	1	1	138	0.283056	1.62066	0.838179	0	0	2.19341
PA39_280006	28	PA39_280006	CDS	8082	8429	1		lipoprotein, putative					1.12737	-0.172961	4.78856	0.132608	0.272495	348	71.7254	74.229	79.3283	97.8814	62.4567	89.8378
PA39_020334	2	PA39_020334	CDS	334131	335345	1		Sodium/glutamate symporter					1.12729	-0.172857	2.94555	0.215267	0.383281	1215	5.27253	6.50398	6.0611	6.80061	6.51056	6.5485
PA39_020377	2	PA39_020377	CDS	383083	383730	-1		probable aldolase( EC:4.1.2.14 )					1.12727	-0.172839	5.75473	0.117116	0.249801	648	77.3398	85.825	74.0779	78.7188	82.3708	101.497
srna9	59	srna9	sRNA	19332	19508	1							1.12688	-0.172333	0.530991	0.475657	0.650699	177	10.1516	6.31783	5.22796	7.62157	9.6065	7.32906
PA39_100094	10	PA39_100094	CDS	104868	105329	-1		Regulatory protein RecX					1.12667	-0.172071	7.19119	0.100895	0.225692	462	303.785	314.983	280.91	319.917	328.517	348.271
PA39_080136	8	PA39_080136	CDS	158078	159760	-1		Methyl-accepting chemotaxis protein					1.12641	-0.171731	6.3435	0.105948	0.233334	1683	42.3807	44.4733	50.3087	54.2553	48.0117	49.6133
PA39_670001	67	PA39_670001	CDS	1104	1226	1		FIG00959387: hypothetical protein					1.12587	-0.171041	4.07441	0.16312	0.315667	123	122.584	139.403	126.64	127.499	153.867	148.005
PA39_260047	26	PA39_260047	CDS	43578	44207	-1		BarA-associated response regulator UvrY (= GacA = SirA)					1.12577	-0.17091	7.5557	0.10122	0.225971	630	285.584	287.256	276.687	304.466	312.729	323.281
PA39_100087	10	PA39_100087	CDS	97694	98755	1		ABC transporter, periplasmic spermidine putrescine-binding protein PotD (TC 3.A.1.11.1)					1.12561	-0.170713	5.35015	0.123586	0.258967	1062	38.6571	38.3984	31.985	43.6653	35.0846	42.1421
PA39_480038	48	PA39_480038	CDS	35253	35657	1		FIG00960876: hypothetical protein					1.12558	-0.170669	3.54355	0.208099	0.375672	405	26.0411	31.1087	24.6569	26.4391	29.5713	33.8458
PA39_260075	26	PA39_260075	CDS	85458	85937	-1		COG0715: ABC-type nitrate/sulfonate/bicarbonate transport systems, periplasmic components					1.12545	-0.170506	3.16495	0.207727	0.375348	480	17.4964	19.4918	15.6635	19.6732	19.5602	19.2785
PA39_070018	7	PA39_070018	CDS	20610	21497	-1		Acyltransferase family protein					1.12523	-0.170214	6.70401	0.107365	0.235277	888	107.816	110.021	116.19	120.584	123.547	125.342
PA39_440013	44	PA39_440013	CDS	6340	6708	-1		LSU ribosomal protein L14p (L23e)					1.12521	-0.170196	10.1676	0.0972797	0.219688	369	3715.41	2771.09	2343.26	3524.95	3157.48	3119.12
PA39_040177	4	PA39_040177	CDS	192237	193157	1		Cation transport ATPase					1.12517	-0.170144	5.82279	0.115122	0.246748	921	52.9305	59.2518	62.6696	69.8494	58.9982	64.557
PA39_060019	6	PA39_060019	CDS	20114	20281	-1		hypothetical protein					1.12512	-0.170074	3.21649	0.221032	0.389018	168	53.7099	57.4659	45.2118	58.2166	52.8059	61.7735
PA39_680007	68	PA39_680007	CDS	5466	6149	1		ABC transporter ATP-binding protein YvcR					1.1251	-0.170055	4.98746	0.133845	0.274458	684	40.261	45.6131	46.0533	49.183	45.1784	51.4598
PA39_290062	29	PA39_290062	CDS	54032	54391	1		FIG00954893: hypothetical protein					1.12495	-0.169863	4.0955	0.184444	0.346231	360	41.0148	44.0054	50.3373	43.5621	44.9731	59.9374
PA39_150051	15	PA39_150051	CDS	58218	58925	1		Ribosomal RNA small subunit methyltransferase E (EC 2.1.1.-)					1.12487	-0.169761	4.81904	0.136024	0.27834	708	35.8066	37.9596	39.4276	45.2531	37.4863	42.6307
PA39_540011	54	PA39_540011	CDS	13942	14340	1		NADH ubiquinone oxidoreductase chain A (EC 1.6.5.3)					1.12485	-0.169727	6.06997	0.121069	0.255593	399	162.61	186.189	131.613	153.624	159.344	217.833
PA39_010292	1	PA39_010292	CDS	319278	319685	-1		Stringent starvation protein B					1.12452	-0.169308	6.01832	0.114309	0.245367	408	149.545	148.37	153.563	174.827	162.352	162.367
PA39_020177	2	PA39_020177	CDS	180989	181489	1		FIG00954787: hypothetical protein					1.12434	-0.169077	2.63195	0.276018	0.448136	501	12.7087	11.0114	11.082	12.6218	11.9525	13.8096
PA39_030037	3	PA39_030037	CDS	50056	50766	1		Phosphoribosylaminoimidazole-succinocarboxamide synthase (EC 6.3.2.6)					1.1237	-0.168254	7.25244	0.108263	0.236623	711	197.506	197.648	215.503	222.939	216.586	235.426
PA39_180006	18	PA39_180006	CDS	5205	6074	-1		Permease of the drug/metabolite transporter (DMT) superfamily					1.12364	-0.168179	4.99136	0.140294	0.283992	870	33.9882	38.3035	31.82	38.2803	34.7548	41.8497
PA39_120067	12	PA39_120067	CDS	85878	86558	1		Predicted regulator PutR for proline utilization, GntR family					1.12337	-0.167838	7.69874	0.106429	0.234017	681	292.016	305.262	271.819	318.436	323.83	316.85
PA39_030048	3	PA39_030048	CDS	62806	62961	1		FIG00960861: hypothetical protein					1.12325	-0.16768	2.73209	0.27847	0.451118	156	39.5625	41.5762	39.2977	40.5354	41.7032	49.6168
PA39_220032	22	PA39_220032	CDS	20691	20972	1		FIG00954348: hypothetical protein					1.12318	-0.167585	3.60838	0.185338	0.347156	282	37.538	41.2406	43.4783	46.9406	44.8289	43.8548
PA39_190019	19	PA39_190019	CDS	15321	17306	1		High-affinity choline uptake protein BetT					1.12316	-0.167559	6.5916	0.11312	0.243862	1986	44.1952	46.0028	48.0885	51.7514	50.4023	50.4919
PA39_510015	51	PA39_510015	CDS	20472	21698	-1		Major facilitator family transporter					1.12308	-0.167457	4.02303	0.172047	0.328673	1227	11.7472	15.8883	10.0554	14.3615	12.5323	14.6605
PA39_490028	49	PA39_490028	CDS	37275	38393	1		NAD(P) transhydrogenase alpha subunit (EC 1.6.1.2)					1.12306	-0.167431	7.41783	0.107623	0.235577	1119	142.598	147.135	145.473	179.477	148.649	152.06
PA39_270045	27	PA39_270045	CDS	46212	47459	1		Cobalt-precorrin-6y C5-methyltransferase (EC 2.1.1.-) / Cobalt-precorrin-6y C15-methyltransferase [decarboxylating] (EC 2.1.1.-)					1.1228	-0.167103	5.05858	0.140698	0.284513	1248	23.7876	27.1201	25.1789	28.645	24.702	30.56
PA39_330054	33	PA39_330054	CDS	54737	54907	-1		Thiol-disulfide isomerase and thioredoxins					1.12268	-0.166946	5.042	0.141019	0.284965	171	153.277	175.477	220.289	192.294	198.439	214.184
PA39_030170	3	PA39_030170	CDS	183113	183481	-1		FIG00955756: hypothetical protein					1.12255	-0.166776	3.77898	0.175562	0.333101	369	33.3454	38.4874	33.5408	42.0426	35.8622	38.7884
PA39_010288	1	PA39_010288	CDS	316124	316570	-1		Ubiquinol-cytochrome C reductase iron-sulfur subunit (EC 1.10.2.2)					1.12244	-0.166633	7.72732	0.109588	0.238536	447	422.338	416.782	511.84	506.636	453.824	531.86
PA39_270047	27	PA39_270047	CDS	48549	49277	1		Cobalt-precorrin-6x reductase (EC 1.3.1.54)					1.12243	-0.166626	3.24612	0.260537	0.432861	729	14.1458	13.0898	9.7845	11.797	11.9664	16.5492
PA39_010198	1	PA39_010198	CDS	216921	218945	-1		Methyl-accepting chemotaxis protein I (serine chemoreceptor protein)					1.12235	-0.166523	6.46648	0.118287	0.251933	2025	41.2029	38.0483	45.0299	45.5086	43.3348	48.4945
PA39_030059	3	PA39_030059	CDS	68564	69373	1		Collagen pro alpha-chain precursor					1.12221	-0.166337	5.36483	0.131658	0.27134	810	44.5593	48.8259	51.4559	54.0232	52.1149	53.6514
PA39_070042	7	PA39_070042	CDS	41267	43444	-1		Malate synthase G (EC 2.3.3.9)					1.12217	-0.166286	10.126	0.105344	0.232356	2178	478.551	485.69	498.522	554.775	498.626	561.066
PA39_010308	1	PA39_010308	CDS	334693	335766	-1		UDP-N-acetylglucosamine--N-acetylmuramyl- (pentapeptide) pyrophosphoryl-undecaprenol N-acetylglucosamine transferase (EC 2.4.1.227)					1.12215	-0.166266	7.87242	0.109128	0.237802	1074	209.493	218.341	194.109	237.554	218.963	229.373
PA39_130060	13	PA39_130060	CDS	65057	65449	1		FIG00955499: hypothetical protein					1.122	-0.166079	7.73814	0.110021	0.239034	393	484.345	526.121	539.297	535.488	613.624	557.187
PA39_330008	33	PA39_330008	CDS	6506	7900	-1		Soluble pyridine nucleotide transhydrogenase (EC1.6.1.1)					1.12197	-0.166033	7.17512	0.112927	0.243553	1395	97.6963	94.6175	102.734	107.16	109.488	108.894
PA39_370043	37	PA39_370043	CDS	42495	42932	-1		FIG00956549: hypothetical protein					1.12194	-0.165994	3.07781	0.277021	0.449266	438	18.1039	20.2546	16.5492	16.7472	18.5665	24.2863
PA39_280015	28	PA39_280015	CDS	14004	14939	-1		Transcriptional regulator, LysR family					1.12187	-0.1659	6.45184	0.119969	0.254046	936	86.5951	96.7323	83.4973	99.4469	87.9084	106.902
PA39_460023	46	PA39_460023	CDS	18403	19218	-1		Aminodeoxychorismate lyase (EC 4.1.3.38)					1.12186	-0.165898	6.71611	0.116516	0.248703	816	128.099	124.525	114.204	136.183	130.643	138.15
PA39_120107	12	PA39_120107	CDS	127911	128504	-1		FIG00953738: hypothetical protein					1.12184	-0.165866	4.88328	0.151595	0.299899	594	43.5992	51.7083	46.4752	48.5442	49.0366	58.3104
PA39_020193	2	PA39_020193	CDS	196389	198383	-1		membrane protein, putative					1.12167	-0.165654	7.66107	0.112177	0.242277	1995	94.5117	102.764	92.2257	104.05	99.3122	115.982
PA39_230019	23	PA39_230019	CDS	20621	21247	-1		FIG00958718: hypothetical protein					1.12155	-0.165496	3.16473	0.230566	0.399556	627	13.7059	14.8625	11.8682	15.3298	13.7952	15.5173
exp_SPA0116	22	exp_SPA0116	sRNA	11123	11322	1							1.12129	-0.165154	1.39926	0.356014	0.532835	200	12.1091	12.1144	11.9524	15.1765	13.3071	12.3238
PA39_400027	40	PA39_400027	CDS	27365	28831	1		Glucose-6-phosphate 1-dehydrogenase (EC 1.1.1.49)					1.12125	-0.165113	7.84239	0.112594	0.243087	1467	145.33	159.264	141.977	159.719	153.551	179.126
PA39_010263	1	PA39_010263	CDS	291951	292760	-1		Uncharacterized ABC transporter, ATP-binding protein YrbF					1.12121	-0.165056	7.03404	0.116697	0.248999	810	145.445	155.589	160.603	162.59	166.841	179.265
PA39_110066	11	PA39_110066	CDS	67592	67954	1		FIG00956135: hypothetical protein					1.12091	-0.164676	2.48753	0.330521	0.506197	363	16.7869	16.4298	10.4091	13.4716	16.0891	17.9875
PA39_110085	11	PA39_110085	CDS	89309	89614	-1		hypothetical protein					1.12072	-0.164421	1.43599	0.44555	0.623685	306	8.93569	7.06523	8.56805	7.16391	9.42224	10.0331
PA39_470011	47	PA39_470011	CDS	10504	10623	1		hypothetical protein					1.12061	-0.164281	4.50122	0.160879	0.31276	120	169.593	190.103	177.359	178.464	213.776	198.911
PA39_080083	8	PA39_080083	CDS	104390	104914	1		Predicted transcriptional regulator of NADH dehydrogenase, Rrf2 family					1.1205	-0.164141	5.13287	0.149035	0.295965	525	53.1239	73.9824	64.1869	66.1662	63.6488	79.976
PA39_240048	24	PA39_240048	CDS	48300	49340	-1		Probable RNA methyltransferase PA1839					1.12048	-0.164123	6.7256	0.120049	0.254108	1041	99.8119	99.4005	90.4831	103.185	110.005	105.964
PA39_150017	15	PA39_150017	CDS	22563	24206	-1		DamX, an inner membrane protein involved in bileresistance					1.12047	-0.164106	8.63903	0.112024	0.242035	1644	216.621	228.277	247.332	251.043	247.147	264.104
PA39_020052	2	PA39_020052	CDS	55489	55827	1		Type III effector HopPmaJ					1.12046	-0.164095	5.75419	0.130945	0.270313	339	140.23	158.337	155.59	167.881	161.377	170.67
PA39_040042	4	PA39_040042	CDS	46899	48164	1		Urea ABC transporter, substrate binding protein UrtA					1.12044	-0.164068	3.75934	0.231678	0.400909	1266	10.4905	9.59851	10.4157	7.59223	12.4382	13.1842
PA39_320023	32	PA39_320023	CDS	26292	26405	-1		FIG00955131: hypothetical protein					1.12043	-0.164049	1.1174	0.509139	0.679783	114	18.8456	20.5994	13.1903	19.2294	14.2669	23.138
PA39_140030	14	PA39_140030	CDS	31665	32450	-1		CDP-abequose synthase (Fragment)					1.1203	-0.16388	8.62931	0.113565	0.24428	786	425.653	477.748	536.55	485.715	458.149	645.651
PA39_430002	43	PA39_430002	CDS	1851	2255	1		cytosolic long-chain acyl-CoA thioester hydrolase family protein					1.12012	-0.163656	7.25569	0.117481	0.250306	405	354.931	355.449	365.57	384.512	411.078	388.746
PA39_070077	7	PA39_070077	CDS	74522	76056	-1	PA0516 (nirF); Wrongly annotated in CF_PA39 genome (nirF + nirC)	Heme d1 biosynthesis protein NirF	Denitrification (anaerobic respiration)	PA0519 (nirS)-PA0509 (nirN)	nirFdownregulated when PAO1 grown in presence with human airway epithelial cells after 4h (Frisk et al., 2004);		1.12009	-0.163608	7.65453	0.115666	0.247432	1535	125.659	127.756	120.969	146.931	127.292	138.091
PA39_030100	3	PA39_030100	CDS	109632	110327	1		Flagellar L-ring protein FlgH					1.11996	-0.163451	5.33367	0.134375	0.275351	696	50.6792	56.7161	57.5574	66.1426	59.2701	56.4127
PA39_210048	21	PA39_210048	CDS	43403	44203	1		Prolipoprotein diacylglyceryl transferase (EC 2.4.99.-)					1.1197	-0.163111	6.1107	0.128298	0.26663	801	75.3437	89.5814	81.4928	91.6819	86.5727	92.6371
PA39_120095	12	PA39_120095	CDS	113822	114751	-1		Zinc ABC transporter, periplasmic-binding protein ZnuA					1.11962	-0.163011	8.43738	0.115148	0.246748	930	323.12	394.436	348.913	373.881	375.286	423.162
PA39_210077	21	PA39_210077	CDS	74247	75017	-1		ABC-type amino acid transport/signal transduction systems, periplasmic component/domain					1.11961	-0.162998	5.86373	0.134759	0.275847	771	68.4973	73.0516	74.012	79.0646	71.4353	86.7633
PA39_050062	5	PA39_050062	CDS	71268	72467	1		L-carnitine dehydratase/bile acid-inducible protein F (EC 2.8.3.16)					1.11956	-0.162929	7.30857	0.119924	0.254046	1200	110.772	123.132	143.59	131.178	136.213	147.778
PA39_230044	23	PA39_230044	CDS	45174	45515	-1		FIG00961991: hypothetical protein					1.11951	-0.162868	5.86597	0.132811	0.272816	342	141.399	158.256	187.144	160.245	195.413	179.161
PA39_050068	5	PA39_050068	CDS	77459	78388	-1		Tyrosine recombinase XerD					1.11924	-0.162525	4.73821	0.161698	0.313736	930	26.5872	28.1768	27.0308	28.9205	28.7764	32.2218
PA39_060079	6	PA39_060079	CDS	84086	84748	1		Conserved domain protein					1.11924	-0.162518	4.56844	0.163025	0.315667	663	31.815	38.5121	31.694	37.2608	36.0164	38.8716
PA39_070134	7	PA39_070134	CDS	125990	126421	-1		FIG00960913: hypothetical protein					1.11921	-0.162487	5.08837	0.142892	0.286963	432	75.8629	80.1589	68.0089	87.6316	81.1158	78.275
PA39_160055	16	PA39_160055	CDS	53722	54612	1		Heme O synthase, protoheme IX farnesyltransferase (EC 2.5.1.-) COX10-CtaB					1.11889	-0.162074	3.07667	0.240249	0.410851	891	8.11046	10.6261	8.09205	7.75951	11.948	9.7548
PA39_310014	31	PA39_310014	CDS	14101	15891	1		ABC transporter, ATP-binding/permease protein					1.11882	-0.161973	6.55943	0.127778	0.266103	1791	49.5087	51.6982	49.1264	51.9722	55.0644	58.3071
PA39_170080	17	PA39_170080	CDS	78361	79635	-1		Rhs family protein					1.11859	-0.161681	4.97131	0.15509	0.304877	1275	24.111	21.6635	24.2224	24.1369	26.6142	26.3179
PA39_600016	60	PA39_600016	CDS	13286	14437	-1		Membrane fusion component of tripartite multidrug resistance system					1.11858	-0.161671	3.13392	0.238091	0.408061	1152	6.67982	7.95981	6.92807	6.95295	8.98434	7.80748
PA39_030198	3	PA39_030198	CDS	215410	215901	-1		Ferredoxin-type protein NapF (periplasmic nitrate reductase)					1.1184	-0.161434	5.23218	0.145016	0.290132	492	71.4543	70.0804	75.937	81.5718	79.7885	78.1334
PA39_020213	2	PA39_020213	CDS	221828	222949	-1		3-oxoacyl-[acyl-carrier-protein] synthase, KASIII (EC 2.3.1.41)					1.11821	-0.161194	7.11194	0.124087	0.259925	1122	112.485	121.394	118.315	122.863	135.272	128.568
PA39_380054	38	PA39_380054	CDS	56206	56517	-1		FIG00961614: hypothetical protein					1.11821	-0.161188	1.9071	0.378986	0.555541	312	11.1426	10.394	12.1106	13.2416	10.1888	13.4436
PA39_070012	7	PA39_070012	CDS	14157	14681	1		FIG00958912: hypothetical protein					1.1182	-0.161178	5.17388	0.147506	0.293404	525	61.3083	64.0423	70.5763	71.6265	72.8018	71.0807
PA39_170013	17	PA39_170013	CDS	15577	15693	-1		hypothetical protein					1.11815	-0.161112	1.88314	0.463267	0.638236	117	23.0364	27.7174	38.5562	24.5014	29.6977	40.6543
PA39_180069	18	PA39_180069	CDS	70190	73141	1		Two-component sensor CbrA: intrcellular carbon:nitrogen balance					1.11814	-0.161105	6.62445	0.13015	0.269053	2952	31.1753	32.641	31.66	32.1032	34.585	38.2757
PA39_040134	4	PA39_040134	CDS	140516	141535	1		Ribosome small subunit-stimulated GTPase EngC					1.11806	-0.160992	6.64271	0.128548	0.266727	1020	85.8209	92.1647	101.872	100.019	101.543	105.857
PA39_100110	10	PA39_100110	CDS	121076	121324	1		UPF0033 protein YedF					1.11801	-0.160929	4.33251	0.173694	0.330484	249	83.1434	75.748	70.7638	86.0067	83.4291	83.8779
PA39_080022	8	PA39_080022	CDS	13286	13750	-1		Translation initiation factor 3					1.11775	-0.1606	10.8694	0.117299	0.250009	465	3784.2	3654.73	4048.32	4141.89	4253.98	4227.34
PA39_570016	57	PA39_570016	CDS	17121	18743	1		Probable AMP-binding enzyme					1.11766	-0.160485	8.03209	0.122228	0.257136	1623	143.01	167.658	150.923	164.991	157.65	184.236
PA39_340020	34	PA39_340020	CDS	18021	19511	-1		Outer membrane component of tripartite multidrugresistance system					1.11765	-0.160463	3.72341	0.233212	0.402589	1491	8.25247	8.52504	8.50771	7.63403	9.17286	10.7306
PA39_120082	12	PA39_120082	CDS	101486	102826	-1		C4-dicarboxylate transport transcriptional regulatory protein					1.11716	-0.159841	6.44001	0.136203	0.278579	1341	56.6846	61.9585	66.5605	64.8857	60.6973	77.841
PA39_050168	5	PA39_050168	CDS	176748	177476	-1		Transcriptional regulator, AraC family					1.11713	-0.159799	5.64845	0.145788	0.291177	729	62.5309	68.9259	65.1595	72.8637	64.7	78.2972
PA39_030180	3	PA39_030180	CDS	197018	197227	1		Cold shock protein CspA					1.11712	-0.159785	6.84282	0.128338	0.26663	210	486.225	422.097	649.948	554.463	627.687	529.399
PA39_170081	17	PA39_170081	CDS	79632	79916	-1		Phosphoglycerate dehydrogenase and related dehydrogenases					1.11707	-0.159718	3.55449	0.210234	0.377774	285	37.2799	36.6212	42.8853	42.0089	44.8758	41.8759
PA39_040047	4	PA39_040047	CDS	52761	53213	1		Histone acetyltransferase HPA2 and related acetyltransferases					1.11691	-0.159514	3.14706	0.241606	0.411956	453	19.6602	18.2673	17.3631	21.5903	18.4413	20.9048
PA39_020020	2	PA39_020020	CDS	20138	20596	1		Nudix hydrolase family protein PA3470					1.11674	-0.159295	4.09649	0.186682	0.348984	459	33.6152	35.7322	36.6242	37.8401	40.266	38.4368
PA39_040189	4	PA39_040189	CDS	206629	208386	-1		Carbamoyltransferase in large core OS assembly cluster					1.1165	-0.158989	8.44588	0.124205	0.260079	1758	188.065	187.182	191.553	206.756	198.109	217.757
PA39_490004	49	PA39_490004	CDS	4036	5085	-1		Chemotaxis response regulator protein-glutamate methylesterase CheB (EC 3.1.1.61)					1.1164	-0.158849	3.85452	0.220283	0.388069	1050	11.8301	16.2236	11.3465	11.8039	15.2081	15.8964
PA39_110064	11	PA39_110064	CDS	65767	66576	1		Uncharacterized protein conserved in bacteria					1.11623	-0.158632	5.63955	0.149239	0.296247	810	56.4707	63.736	55.7875	67.0346	55.0355	71.0014
PA39_010097	1	PA39_010097	CDS	109230	109394	1		hypothetical protein					1.11558	-0.157791	1.54456	0.468607	0.643435	165	14.6777	15.8137	18.9276	18.9067	13.8896	20.7035
PA39_190065	19	PA39_190065	CDS	65372	65983	1		Guanylate kinase (EC 2.7.4.8)					1.11488	-0.156888	6.09549	0.145005	0.290132	612	108.696	112.678	97.9656	120.822	105.94	123.507
PA39_560023	56	PA39_560023	CDS	22706	23317	1		SAM-dependent methyltransferase PA0798 (UbiE paralog)					1.11466	-0.1566	4.12729	0.197548	0.362698	612	24.9561	28.4436	28.0352	30.9977	26.9379	31.3006
PA39_130057	13	PA39_130057	CDS	63465	64379	-1		LysR family transcriptional regulator PA0739					1.11466	-0.156598	5.5897	0.15373	0.303329	915	46.3618	55.7295	48.5851	56.9463	49.2048	58.7894
PA39_080138	8	PA39_080138	CDS	161024	162427	1		RNA-2',3'-PO4:RNA-5'-OH ligase					1.1146	-0.156532	3.53436	0.229656	0.398333	1404	7.06672	8.78781	7.66181	8.52745	8.00364	9.17802
exp_P7	31	exp_P7	sRNA	54644	55153	1							1.11451	-0.156405	7.00019	0.137161	0.279491	510	227.4	238.78	252.052	252.61	260.779	273.354
PA39_130045	13	PA39_130045	CDS	50295	51332	-1		Ammonia monooxygenase					1.11449	-0.156381	4.5234	0.179036	0.338481	1038	21.4124	24.0601	17.718	22.2562	23.9306	23.0788
PA39_610016	61	PA39_610016	CDS	17932	18804	-1		5,10-methylenetetrahydrofolate reductase (EC 1.5.1.20)					1.11448	-0.156374	6.04041	0.145297	0.290382	873	72.4409	73.184	69.7369	79.5813	77.9931	78.5082
PA39_460009	46	PA39_460009	CDS	5912	9085	1		Ribonuclease E (EC 3.1.26.12)					1.11439	-0.15625	9.76667	0.128555	0.266727	3174	252.474	274.913	258.645	280.355	267.903	313.33
PA39_190064	19	PA39_190064	CDS	64450	65313	1		Protein YicC					1.11424	-0.156059	7.25655	0.136749	0.279138	864	157.739	185.211	164.31	181.606	172.328	201.293
PA39_040025	4	PA39_040025	CDS	24761	25297	-1		Putative Nudix hydrolase YfcD (EC 3.6.-.-)					1.1142	-0.156009	7.14735	0.137109	0.279491	537	242.517	246.974	265.729	278.847	258.68	290.128
PA39_060108	6	PA39_060108	CDS	109778	110494	-1		Two-component response regulator					1.11415	-0.155943	6.97658	0.139552	0.282784	717	155.974	169.376	177.671	172.625	177.036	201.251
PA39_400029	40	PA39_400029	CDS	30300	31025	-1		FIG00956024: hypothetical protein					1.11398	-0.155718	5.4327	0.159537	0.311291	726	59.9377	53.2429	56.5066	63.7579	57.6356	64.8621
PA39_230035	23	PA39_230035	CDS	37429	39402	1		Cytochrome c heme lyase subunit CcmF					1.11373	-0.155396	7.07068	0.138142	0.280804	1974	70.2478	67.5259	56.7991	76.1129	66.1011	71.0833
PA39_270069	27	PA39_270069	CDS	69092	70018	1		probable transcriptional regulator					1.11367	-0.155317	5.3782	0.166719	0.320381	927	38.6825	45.7596	44.1712	43.2937	43.9423	53.2238
PA39_540013	54	PA39_540013	CDS	14974	15507	1		Histone acetyltransferase HPA2 and related acetyltransferases					1.1135	-0.155103	8.5643	0.134624	0.275668	534	701.355	776.636	553.506	655.089	665.355	909.608
PA39_360029	36	PA39_360029	CDS	33039	33554	1		FIG01270322: hypothetical protein					1.11345	-0.155038	8.65312	0.133607	0.274065	516	610.604	735.174	892.995	773.529	777.537	897.176
PA39_100161	10	PA39_100161	CDS	178638	179504	-1		FIG003003: hypothetical protein					1.11317	-0.154678	5.22606	0.17185	0.328512	867	36.9442	40.6717	46.0273	45.8036	38.03	51.3211
PA39_150060	15	PA39_150060	CDS	69493	70464	-1		Proline iminopeptidase (EC 3.4.11.5)					1.11311	-0.154595	6.79952	0.143677	0.288441	972	99.4627	108.374	120.468	118.664	112.718	127.767
PA39_070125	7	PA39_070125	CDS	118417	119328	-1		Transcriptional regulator, AraC family					1.11306	-0.154532	4.66399	0.176453	0.33403	912	23.2143	28.0381	28.1562	28.5668	30.0739	28.2587
PA39_360032	36	PA39_360032	CDS	34569	35126	1		Periplasmic chorismate mutase I precursor (EC 5.4.99.5)					1.11302	-0.154486	4.18726	0.205529	0.372183	558	29.0513	31.0627	33.0976	35.9617	29.0149	36.9644
PA39_050152	5	PA39_050152	CDS	161763	162539	-1		Serine acetyltransferase (EC 2.3.1.30)					1.11297	-0.154419	6.21099	0.14973	0.297019	777	89.3342	92.4924	90.957	100.265	94.2895	104.013
PA39_290006	29	PA39_290006	CDS	2485	3309	1		TPR repeat containing exported protein; Putativeperiplasmic protein contains a protein prenylyltransferasedomain					1.11272	-0.154086	8.29422	0.136702	0.279138	825	353.828	355.583	380.001	383.448	394.195	414.489
PA39_340012	34	PA39_340012	CDS	9355	10629	-1		Na+/H+ antiporter NhaP					1.11267	-0.154029	5.1941	0.16657	0.3202	1275	27.1134	28.2122	26.7021	30.0223	29.6873	30.0825
PA39_280043	28	PA39_280043	CDS	43469	43765	-1		FIG00956044: hypothetical protein					1.11259	-0.153918	3.46513	0.26553	0.437796	297	32.8802	42.7974	30.7671	31.5112	39.5778	44.115
PA39_100005	10	PA39_100005	CDS	3293	3619	-1		Glutaredoxin-related protein					1.11247	-0.153765	8.31403	0.137994	0.280698	327	854.46	935.413	1000.58	927.966	1000.41	1124.14
PA39_030014	3	PA39_030014	CDS	23485	23610	-1		Mobile element protein					1.11241	-0.153688	5.11685	0.174433	0.331173	126	247.391	299.385	242.353	241.565	317.422	301.317
PA39_020384	2	PA39_020384	CDS	389366	390353	-1		3-isopropylmalate dehydratase large subunit (EC 4.2.1.33)					1.11229	-0.153529	7.03095	0.1463	0.291626	988	118.213	132.236	129.171	130.993	124.885	159.398
PA39_290068	29	PA39_290068	CDS	62868	63329	-1		hypothetical protein					1.11224	-0.153464	3.54974	0.253296	0.424422	462	26.4639	24.2047	21.4479	25.0021	25.6029	28.1724
PA39_180010	18	PA39_180010	CDS	8749	9642	-1		Permease of the drug/metabolite transporter (DMT) superfamily					1.11221	-0.153433	4.35808	0.202521	0.368703	894	20.7543	21.0976	23.6771	21.2199	25.0562	25.2483
PA39_120033	12	PA39_120033	CDS	50392	51261	-1		ATP synthase A chain (EC 3.6.3.14)					1.11209	-0.15327	8.12446	0.13829	0.281008	870	318.286	293.66	305.303	368.267	317.552	317.303
PA39_100122	10	PA39_100122	CDS	135966	136742	-1	PA3644 (lpxA)	Acyl-[acyl-carrier-protein]--UDP-N- acetylglucosamine O-acyltransferase (EC 2.3.1.129)					1.11175	-0.152838	7.71623	0.141876	0.286104	777	265.338	252.771	256.347	277.899	280.871	288.387
PA39_020008	2	PA39_020008	CDS	8379	9473	-1		Scaffold protein for [4Fe-4S] cluster assembly ApbC, MRP-like					1.11145	-0.152443	7.35417	0.14517	0.290241	1095	139.124	147.024	142.077	152.304	150.76	164.87
PA39_010015	1	PA39_010015	CDS	16845	18083	-1		FIG00953818: hypothetical protein					1.11143	-0.152419	5.88479	0.154437	0.304164	1239	42.309	46.1803	47.9541	52.0581	50.9562	46.0334
PA39_100136	10	PA39_100136	CDS	149896	152598	1		[Protein-PII] uridylyltransferase (EC 2.7.7.59)					1.11128	-0.152224	7.61614	0.144446	0.289488	2703	67.5451	72.275	68.2686	75.2054	70.7557	81.4436
PA39_230046	23	PA39_230046	CDS	46452	47174	1		COG1496: Uncharacterized conserved protein					1.11077	-0.151558	4.42319	0.199711	0.365501	723	27.77	26.4484	30.4504	32.4194	28.2216	31.9975
PA39_010138	1	PA39_010138	CDS	154900	155226	-1		DnaK suppressor protein	Posttranslational modification, protein turnover, chaperones; Stress response	PA4762 (grpE)-PA4761 (dnaK)	Downregulated after tobramycin treatment of P. aeruginosa biofilms grown on cystic fibrosis-derived airway epithelial cells but upregulated in planktonic cells after tobramycin treatment; Anderson et al., 2008; Upregulated in PAO1 grown in low shear modelled microgravity vs normal gravity control in LB medium; Crabbé et al., 2010	Stress; ↓O2	1.11056	-0.151285	9.33255	0.141948	0.28615	327	1816.67	2118.07	1727.37	1898.99	1963.28	2321.15
PA39_640005	64	PA39_640005	CDS	7670	11743	-1		DNA-directed RNA polymerase beta subunit (EC 2.7.7.6)					1.11051	-0.151227	11.5289	0.13995	0.283394	4074	839.846	658.739	572.381	825.545	714.513	727.229
PA39_110041	11	PA39_110041	CDS	39828	40814	1		L-asparaginase I, cytoplasmic (EC 3.5.1.1)					1.11046	-0.151163	4.73839	0.191124	0.353441	987	24.5372	26.5874	26.251	31.0944	23.0698	30.361
PA39_950001_part	95	PA39_950001_part	pCDS	1	299	-1		Translation elongation factor Tu					1.11036	-0.15103	8.10289	0.144817	0.290032	299	1022.27	818.683	785.051	996.537	933.87	944.514
PA39_050186	5	PA39_050186	CDS	195528	196439	-1		FIG00955969: hypothetical protein					1.1102	-0.150818	6.23258	0.159052	0.31076	912	76.3245	77.4931	82.3548	88.289	79.9269	89.707
PA39_130082	13	PA39_130082	CDS	81698	83014	-1		Citrate-proton symporter					1.11018	-0.1508	4.2585	0.217487	0.38519	1317	12.5757	14.7459	14.3159	13.6362	15.0439	16.5808
PA39_030140	3	PA39_030140	CDS	153714	155021	-1		Inner membrane protein YfiN					1.11012	-0.150716	6.35655	0.159368	0.311067	1308	57.846	62.2963	59.5145	65.2335	59.4592	71.4079
PA39_020248	2	PA39_020248	CDS	253548	253907	-1		FIG00954549: hypothetical protein					1.11012	-0.150713	6.10961	0.163235	0.315764	360	167.857	178.61	203.598	188.535	193.856	217.649
PA39_270051	27	PA39_270051	CDS	53523	54494	1		ABC transporter (iron.B12.siderophore.hemin) , periplasmic substrate-binding component					1.11006	-0.150637	4.21288	0.204974	0.371523	972	19.8122	19.9031	14.6371	19.3436	20.992	19.1739
PA39_220028	22	PA39_220028	CDS	16515	17798	1		Gamma-glutamyl-putrescine oxidase (EC1.4.3.-)					1.10997	-0.150521	7.1523	0.151533	0.299882	1284	98.5669	108.4	110.924	112.353	112.677	121.642
PA39_220097	22	PA39_220097	CDS	73825	74952	1		Predicted carboxypeptidase					1.10987	-0.150396	5.74257	0.164326	0.317182	1128	41.9706	46.594	47.4091	52.8455	46.5329	48.9916
PA39_070215	7	PA39_070215	CDS	207228	207947	1		FIG00953184: hypothetical protein					1.10957	-0.15	5.97998	0.171983	0.328659	720	83.0061	89.2534	79.4151	76.702	89.9461	107.623
PA39_120025	12	PA39_120025	CDS	43059	44426	-1		GTPase and tRNA-U34 5-formylation enzyme TrmE					1.10925	-0.14958	6.86311	0.157134	0.307734	1368	74.8683	83.8419	85.6241	86.4092	83.1153	96.8191
PA39_320028	32	PA39_320028	CDS	35690	35944	-1		FIG00957462: hypothetical protein					1.10921	-0.149533	1.55508	0.41662	0.594445	255	9.49736	10.5248	11.9449	13.5563	10.7269	11.1919
PA39_020046	2	PA39_020046	CDS	50514	51107	-1		FMN reductase (EC 1.5.1.29)					1.10898	-0.149236	4.47607	0.204049	0.370307	594	39.3248	32.1922	35.2458	40.8794	36.4663	39.5288
PA39_260054	26	PA39_260054	CDS	51348	52154	-1		transcriptional regulator, LuxR family					1.10857	-0.1487	6.25813	0.161703	0.313736	807	82.5766	88.7768	100.571	99.7764	102.327	93.9845
PA39_330030	33	PA39_330030	CDS	30439	30702	-1		FIG00953423: hypothetical protein					1.10846	-0.148558	5.15394	0.186683	0.348984	264	129.614	132.299	124.285	126.151	150.377	144.138
PA39_260018	26	PA39_260018	CDS	16937	17362	-1		FIG00956262: hypothetical protein					1.10835	-0.148412	3.9798	0.234226	0.403386	426	33.4684	33.2502	39.0993	37.2088	37.3112	40.7038
PA39_170048	17	PA39_170048	CDS	49696	50604	-1		Transcriptional regulator, LysR family					1.10808	-0.148062	7.08186	0.160099	0.312075	909	137.21	150.823	140.058	149.334	143.79	173.346
PA39_120121	12	PA39_120121	CDS	144040	144765	-1		FIG00956628: hypothetical protein					1.10802	-0.147981	4.43834	0.203763	0.370132	726	28.0857	29.8818	27.3505	30.4272	32.4837	30.1975
PA39_010307	1	PA39_010307	CDS	333504	334703	-1		Cell division protein FtsW					1.10795	-0.147887	7.38116	0.156249	0.306515	1200	133.103	133.942	131.38	144.879	146.686	142.264
PA39_010144	1	PA39_010144	CDS	160264	162342	1		Putative diheme cytochrome c-553					1.10778	-0.147678	7.78831	0.156225	0.306515	2079	95.8224	105.012	104.653	107.836	103.763	121.155
PA39_480017	48	PA39_480017	CDS	13674	14411	-1		Phosphoribosylformimino-5-aminoimidazole carboxamide ribotide isomerase (EC 5.3.1.16)					1.10774	-0.147621	6.51412	0.164642	0.31742	738	119.567	116.523	118.908	129.212	125.117	132.595
PA39_090124	9	PA39_090124	CDS	130824	130937	1		hypothetical protein					1.10763	-0.147477	6.24754	0.172512	0.329345	114	572.905	698.419	646.324	616.081	673.137	795.035
PA39_020382	2	PA39_020382	CDS	387840	388217	-1		COG0251: Putative translation initiation inhibitor, yjgF family					1.10748	-0.147287	5.73551	0.179181	0.338647	378	123.799	155.609	125.971	141.861	136.904	161.641
PA39_020350	2	PA39_020350	CDS	353845	354147	-1		hypothetical protein					1.10732	-0.147067	7.83493	0.157075	0.307721	303	677.199	739.845	747.965	724.875	828.339	800.609
PA39_290042	29	PA39_290042	CDS	31101	31427	-1		Rho-specific inhibitor of transcription termination (YaeO)					1.10711	-0.146792	5.74043	0.173633	0.330484	327	168.431	156.168	143.024	172.753	177.699	159.478
PA39_370021	37	PA39_370021	CDS	19794	20837	1		Probable oxidoreductase					1.10709	-0.146779	2.843	0.273003	0.444594	1044	7.25859	6.64098	5.42889	8.56058	6.65638	6.25427
PA39_120038	12	PA39_120038	CDS	54258	55118	-1		ATP synthase gamma chain (EC 3.6.3.14)					1.10708	-0.146755	9.31018	0.153592	0.303237	861	856.908	651.948	598.629	855.573	708.544	737.264
PA39_270049	27	PA39_270049	CDS	50538	52700	1		Outer membrane (iron.B12.siderophore.hemin) receptor					1.10698	-0.146631	6.08283	0.174493	0.33118	2163	31.1518	29.7099	28.9662	31.7297	31.4785	34.6651
PA39_030122	3	PA39_030122	CDS	137893	138336	1		Flagellar protein FliJ					1.10697	-0.146614	5.12709	0.188045	0.350364	444	76.5398	73.1232	75.4625	84.5036	80.5885	80.4446
PA39_040131	4	PA39_040131	CDS	137153	138661	-1		NAD(P)HX epimerase / NAD(P)HX dehydratase					1.10681	-0.146408	7.61583	0.161098	0.312884	1509	121.094	135.169	117.432	130.298	124.978	151.503
PA39_190058	19	PA39_190058	CDS	60490	60954	1		4-hydroxybenzoyl-CoA thioesterase family active site					1.10659	-0.146126	4.85829	0.197084	0.362169	465	53.4263	53.7885	71.3083	72.7092	56.5989	65.3736
PA39_450018	45	PA39_450018	CDS	25904	26779	1		Chemotaxis protein methyltransferase CheR (EC 2.1.1.80)					1.10657	-0.146097	7.03124	0.163131	0.315667	876	142.201	140.761	145.378	157.27	158.068	150.555
PA39_210083	21	PA39_210083	CDS	78639	79580	1		Lysophospholipase (EC 3.1.1.5)					1.10656	-0.146084	4.81719	0.200017	0.365947	942	27.4095	28.5697	29.7153	31.4162	30.4503	31.4441
PA39_020182	2	PA39_020182	CDS	184801	185658	1		Phosphonate ABC transporter phosphate-binding periplasmic component (TC 3.A.1.9.1)					1.10652	-0.14603	5.12016	0.187433	0.349828	858	38.4699	36.0153	41.3873	49.8217	35.6717	41.0743
PA39_210034	21	PA39_210034	CDS	29325	30521	-1		LSU m5C1962 methyltransferase RlmI					1.10647	-0.145962	6.11163	0.172645	0.329493	1197	51.7886	56.6134	57.4317	60.6467	59.8467	59.7866
PA39_560016	56	PA39_560016	CDS	16096	16323	-1		FIG00953474: hypothetical protein					1.10611	-0.145488	8.92999	0.158068	0.309044	228	1956.51	1979.51	2209.2	2186.61	2241.84	2251.21
PA39_760006	76	PA39_760006	CDS	4344	6068	-1		Acetolactate synthase large subunit (EC 2.2.1.6)					1.10593	-0.145263	8.22305	0.160363	0.312162	1725	154.956	155	187.573	186.614	173.057	181.138
PA39_110013	11	PA39_110013	CDS	11930	12622	1	PA2280	Arsenic resistance protein ArsH					1.10589	-0.145211	5.69786	0.187765	0.35011	693	70.2322	67.8806	76.8343	72.1472	76.1686	85.4221
PA39_260072	26	PA39_260072	CDS	81632	82600	1		Transcriptional regulator, LysR family					1.10584	-0.145149	8.18814	0.159739	0.311581	969	279.358	274.736	309.962	334.296	322.34	281.047
PA39_020053	2	PA39_020053	CDS	55879	56190	1		FIG00953380: hypothetical protein					1.10548	-0.144679	5.56476	0.191381	0.353579	312	143.602	142.41	149.405	159.169	140.274	174.074
PA39_020453	2	PA39_020453	CDS	477711	477896	1		FIG00955306: hypothetical protein					1.10536	-0.144522	1.93677	0.406543	0.583058	186	20.1609	16.2327	21.1437	18.132	25.8352	19.2959
PA39_010233	1	PA39_010233	CDS	262962	263339	1		Rare lipoprotein A					1.10526	-0.14439	3.76892	0.269224	0.4414	378	33.8948	35.9932	33.4562	38.1419	31.2924	42.4407
PA39_350031	35	PA39_350031	CDS	36426	37439	-1		Porphobilinogen synthase (EC 4.2.1.24)					1.10526	-0.144386	9.67994	0.160259	0.312162	1014	723.759	786.712	816.563	816.03	808.764	903.72
PA39_220042	22	PA39_220042	CDS	28073	29311	1		Glutamate carboxypeptidase (EC 3.4.17.11)					1.10521	-0.144325	5.43276	0.18933	0.351833	1239	30.0766	34.026	36.0045	35.8622	36.3973	36.4359
PA39_130005	13	PA39_130005	CDS	4670	6085	1		D-serine/D-alanine/glycine transporter					1.1052	-0.144302	6.67251	0.172846	0.329676	1416	74.62	68.9696	62.9806	79.0143	67.9765	77.9323
PA39_020156	2	PA39_020156	CDS	151901	154087	1		hypothetical protein					1.10518	-0.144284	5.61676	0.187302	0.349695	2187	22.1296	20.3505	21.808	23.9409	22.1751	23.8648
PA39_010257	1	PA39_010257	CDS	286479	287948	1	PA4462 (rpoN)	RNA polymerase sigma-54 factor RpoN					1.10509	-0.144163	9.05416	0.161401	0.313358	1470	323.388	322.722	393.09	401.666	356.214	370.405
PA39_230031	23	PA39_230031	CDS	34760	35119	1		Cytochrome c heme lyase subunit CcmH					1.10504	-0.144097	4.09214	0.216137	0.384009	360	44.921	47.3188	42.7332	54.3355	49.4909	43.9621
PA39_010291	1	PA39_010291	CDS	318649	319266	-1		Stringent starvation protein A					1.10495	-0.143978	6.30629	0.179706	0.339309	618	128.878	121.778	116.792	129.472	127.042	143.228
PA39_010174	1	PA39_010174	CDS	190855	193419	-1	PA4542 (clpB)	ClpB protein	Posttranslational modification, protein turnover, chaperones; Stress response		Upregulated in vivo (CF sputum) vs in vitro Son et al., 2007; Upregulated in PAO1 grown in low shear modelled microgravity vs normal gravity control in LB medium; Crabbé et al., 2010	AlgU	1.10473	-0.143689	12.9075	0.160575	0.312378	2565	2625.48	3029.43	2971.35	2920.61	2898.62	3556.64
PA39_260046	26	PA39_260046	CDS	41751	43577	-1		Excinuclease ABC subunit C					1.10469	-0.143635	7.21717	0.17039	0.326363	1827	77.2682	76.1418	80.5101	83.2522	83.7612	87.1456
PA39_460041	46	PA39_460041	CDS	35684	35866	1		FIG00955561: hypothetical protein					1.10455	-0.143454	5.21024	0.20854	0.376236	183	181.434	213.263	187.725	196.732	189.871	244.09
PA39_230073	23	PA39_230073	CDS	71955	72476	1		Flagellar biosynthesis protein FliL					1.10421	-0.143013	5.16046	0.20826	0.375845	522	64.3545	65.91	66.5501	66.8695	67.9801	78.6132
exp_SPA0106	41	exp_SPA0106	sRNA	24	124	1							1.10416	-0.142944	-1.38691	1	1	101	2.70725	1.84531	3.81745	0.834789	3.65982	3.8532
PA39_070190	7	PA39_070190	CDS	184278	184619	1		Phage minor tail protein					1.10405	-0.142807	2.23699	0.311899	0.487813	342	12.3353	13.079	13.0776	18.4898	12.7537	11.8851
PA39_110154	11	PA39_110154	CDS	159161	160195	-1		Transcriptional regulator, AraC family					1.10397	-0.142704	4.63825	0.216329	0.384235	1035	20.7197	23.8417	24.4748	25.0904	24.4285	25.4017
exp_SPA0080	22	exp_SPA0080	sRNA	32421	32519	1							1.10396	-0.142694	3.34165	0.276959	0.449266	99	89.1712	91.8702	110.606	105.605	108.279	103.954
PA39_070151	7	PA39_070151	CDS	145390	145932	1		2-amino-4-hydroxy-6- hydroxymethyldihydropteridine pyrophosphokinase (EC 2.7.6.3)					1.1039	-0.142608	4.86744	0.214218	0.382137	543	56.1827	49.1511	48.5681	52.4825	57.3183	57.496
PA39_290013	29	PA39_290013	CDS	7878	8936	1		Holliday junction DNA helicase RuvB					1.10386	-0.142558	7.1751	0.174348	0.331119	1059	124.378	128.369	139.662	135.825	141.295	148.711
PA39_010001	1	PA39_010001	CDS	362	1018	-1		Paraquat-inducible protein A					1.10368	-0.142316	5.69301	0.199573	0.365363	657	76.9343	73.132	76.1735	73.9188	78.4293	93.1961
PA39_030068	3	PA39_030068	CDS	80269	81414	1		Glycerate kinase (EC 2.7.1.31)					1.10341	-0.141971	5.96652	0.189351	0.351833	1146	51.7073	57.7993	47.4383	56.577	53.6722	59.9192
PA39_140012	14	PA39_140012	CDS	15920	16522	1		Lysine efflux permease					1.1034	-0.141959	7.04146	0.177294	0.335405	603	186.693	211.164	231.209	217.985	222.766	240.947
PA39_130009	13	PA39_130009	CDS	11204	11509	1		Quaternary ammonium compound-resistance protein SugE					1.10337	-0.141919	1.3095	0.543832	0.710669	306	7.91446	7.55249	7.05604	4.95963	11.1134	8.19609
PA39_060170	6	PA39_060170	CDS	175372	175941	-1		probable pseudouridine synthase					1.10336	-0.141908	4.0893	0.247365	0.417381	570	25.5614	30.0817	30.0333	30.7671	29.1822	32.8483
PA39_270077	27	PA39_270077	CDS	76749	77303	-1		ChlD component of cobalt chelatase involved in B12 biosynthesis					1.1033	-0.14182	4.60348	0.221563	0.389268	555	43.0031	44.5287	38.0005	45.8788	44.0906	46.3579
PA39_320016	32	PA39_320016	CDS	17922	18917	1		Aldo-keto reductase					1.10312	-0.141589	5.14002	0.201247	0.367493	996	35.3752	34.6929	31.356	36.3158	39.1167	34.7755
PA39_220041	22	PA39_220041	CDS	27539	28006	1		FOG: GAF domain					1.10293	-0.141337	3.70207	0.289132	0.463288	468	26.7089	28.1953	24.8803	24.3212	29.6977	31.9691
PA39_440011	44	PA39_440011	CDS	5856	6047	-1		LSU ribosomal protein L29p (L35e)					1.10282	-0.141194	8.27061	0.171828	0.328512	192	1874.96	1442.47	1288.82	1814.06	1616.41	1578.76
PA39_610007	61	PA39_610007	CDS	8105	9355	-1		Cytosine permease					1.1027	-0.141041	4.52977	0.236839	0.406926	1251	19.7338	19.457	13.7767	18.669	17.7877	20.9467
PA39_150079	15	PA39_150079	CDS	93500	94546	-1		ABC-type phosphate/phosphonate transport system,periplasmic component					1.10258	-0.140882	3.66728	0.265595	0.437796	1047	9.92399	12.7099	12.1156	11.113	14.0513	12.4727
PA39_020336	2	PA39_020336	CDS	336335	337063	1		Transcriptional regulator, IclR family					1.10255	-0.140847	2.88299	0.304645	0.480196	729	8.19814	8.23224	12.2174	10.6404	11.358	9.43126
PA39_520027	52	PA39_520027	CDS	22190	24472	-1		Sensory box/GGDEF domain/EAL domain protein					1.10254	-0.140835	6.3508	0.184893	0.346637	2283	34.271	35.2669	33.2026	37.9282	36.9804	36.4607
PA39_370025	37	PA39_370025	CDS	23749	24582	1		Nucleoside-binding outer membrane protein					1.10231	-0.14053	3.44453	0.266019	0.437991	834	11.756	13.0061	12.436	13.749	14.0056	12.8065
PA39_050113	5	PA39_050113	CDS	126466	126657	-1		hypothetical protein					1.1021	-0.140249	1.08325	0.614388	0.763735	192	10.5792	10.4836	9.63906	7.90441	11.9363	12.6121
PA39_200083	20	PA39_200083	CDS	81280	83574	-1		Periplasmic beta-glucosidase (EC 3.2.1.21)					1.10206	-0.140205	5.73786	0.199513	0.365363	2295	21.4286	22.7062	22.7473	22.3734	24.8683	25.1724
PA39_350006	35	PA39_350006	CDS	5820	7439	-1		Ferric iron ABC transporter, permease protein					1.10203	-0.140169	4.7339	0.227824	0.396216	1620	14.0574	16.6358	16.5649	15.7177	17.2043	18.1507
PA39_350037	35	PA39_350037	CDS	42215	42844	-1		Homoserine/homoserine lactone efflux protein					1.10197	-0.140079	5.99217	0.192825	0.355797	630	93.4381	99.933	97.1862	112.552	94.9334	107.417
PA39_030069	3	PA39_030069	CDS	81393	81635	-1		Ribosomal protein S3					1.10194	-0.14005	4.88214	0.225044	0.393607	243	111.559	119.649	117.731	117.623	123.518	136.308
PA39_070220	7	PA39_070220	CDS	211575	212774	1		Tyrosyl-tRNA synthetase (EC 6.1.1.1)					1.10184	-0.139916	7.74308	0.177979	0.336592	1200	171.383	165.253	176.716	186.544	187.347	182.191
PA39_230029	23	PA39_230029	CDS	32382	33749	1		probable amino acid permease					1.1018	-0.139866	2.72901	0.391111	0.567617	1368	4.62573	4.71389	4.5095	4.3143	4.86371	5.65805
PA39_070201	7	PA39_070201	CDS	194725	195330	1		Anthranilate synthase, amidotransferase component (EC 4.1.3.27) @ Para-aminobenzoate synthase, amidotransferase component (EC 2.6.1.85) # TrpAb@PabAb					1.10172	-0.139761	6.58852	0.190115	0.352404	606	141.099	151.192	165.105	163.34	147.369	184.882
PA39_090032	9	PA39_090032	CDS	36374	36781	-1		FIG00954585: hypothetical protein					1.10164	-0.139649	6.22231	0.189242	0.351833	408	173.959	196.882	155.737	203.758	179.928	186.32
PA39_530038	53	PA39_530038	CDS	29724	30260	-1		FIG00954657: hypothetical protein					1.1016	-0.139595	5.7476	0.208641	0.376302	537	94.2718	112.45	81.923	95.9323	92.2383	123.846
PA39_090040	9	PA39_090040	CDS	42238	43146	1		Glutaminase (EC 3.5.1.2)					1.10145	-0.139404	3.35129	0.255201	0.426797	909	9.49685	11.0308	11.3251	14.7479	10.2475	10.0849
PA39_010275	1	PA39_010275	CDS	301875	302978	1		Membrane-bound lytic murein transglycosylase B precursor (EC 3.2.1.-)					1.10142	-0.139365	6.29825	0.191188	0.353447	1104	60.7155	68.0002	76.5537	81.4116	64.0846	76.73
PA39_160032	16	PA39_160032	CDS	30759	31034	1		probable alpha helix chain yaiN					1.1012	-0.139071	4.6029	0.23051	0.399556	276	72.4623	79.8175	100.581	84.9246	97.4997	91.183
PA39_060090	6	PA39_060090	CDS	91768	92514	-1		ABC-type amino acid transport/signal transduction systems, periplasmic component/domain					1.10119	-0.139063	5.90447	0.199392	0.365363	747	73.8355	84.4305	72.6736	80.2504	82.5384	86.9459
PA39_090034	9	PA39_090034	CDS	37534	37881	-1		Gfa-like protein					1.10099	-0.138801	5.09828	0.219125	0.386824	348	85.8684	105.292	92.402	101.516	95.3845	109.47
PA39_300058	30	PA39_300058	CDS	65636	68062	1		Ferrichrome-iron receptor					1.10093	-0.138724	5.47814	0.211716	0.379106	2427	18.1548	17.5241	17.1096	19.0374	17.4845	20.6675
PA39_010323	1	PA39_010323	CDS	350740	352836	1		Sensory box histidine kinase					1.10082	-0.138577	5.6225	0.207161	0.374557	2097	21.5706	22.4504	23.5713	23.5612	23.9024	25.6727
PA39_160091	16	PA39_160091	CDS	94767	95243	1		tRNA proofreading protein STM4549					1.10068	-0.138392	4.50066	0.238258	0.408061	477	42.4192	47.2778	46.6393	50.7296	45.4109	51.4002
PA39_100130	10	PA39_100130	CDS	144672	145376	-1		Undecaprenyl diphosphate synthase (EC 2.5.1.31)					1.1005	-0.138165	6.87505	0.190496	0.352615	705	168.658	170.726	139.787	165.877	172.185	180.633
PA39_180074	18	PA39_180074	CDS	76131	76838	-1		Sugar/maltose fermentation stimulation protein homolog					1.10047	-0.138114	5.77872	0.211754	0.379106	708	70.2338	74.3398	78.9096	74.1913	74.0327	93.3844
PA39_320008	32	PA39_320008	CDS	6316	8037	-1		Outer membrane protein					1.10046	-0.138109	5.80329	0.204586	0.371051	1722	30.1016	30.5215	32.6676	35.4489	29.8375	35.7332
PA39_040040	4	PA39_040040	CDS	42807	45635	1		Sensor histidine kinase/response regulator					1.1004	-0.138034	6.766	0.190332	0.352533	2829	36.0655	36.6164	38.0383	39.1914	40.9493	39.6036
PA39_480010	48	PA39_480010	CDS	6787	10103	1		A/G-specific adenine glycosylase (EC 3.2.2.-)					1.10038	-0.137998	8.00073	0.183749	0.34538	3317	71.2108	72.9996	78.2167	82.814	72.5911	85.3878
PA39_040067	4	PA39_040067	CDS	68920	69543	-1		FIG00959318: hypothetical protein					1.1003	-0.1379	1.49224	0.54596	0.712533	624	5.5713	4.12178	2.90407	2.70236	6.16069	4.64291
PA39_060190	6	PA39_060190	CDS	193305	193934	1		DNA-binding response regulator, LuxR family					1.10028	-0.137874	6.4183	0.199221	0.365338	630	116.565	129.339	145.596	130.619	133.658	158.964
PA39_020299	2	PA39_020299	CDS	301096	302550	1		Potassium uptake protein TrkH					1.10027	-0.137857	4.26171	0.230973	0.400025	1455	12.9937	12.7837	11.8716	16.1094	12.4992	12.4523
PA39_070178	7	PA39_070178	CDS	176637	176951	-1		transcriptional regulator PrtN					1.10019	-0.137755	6.64717	0.191521	0.353727	315	289.801	333.347	293.884	350.102	311.203	329.458
PA39_070044	7	PA39_070044	CDS	44227	44742	1		ACT domain protein					1.10015	-0.137698	5.26683	0.224721	0.393278	516	60.8636	69.2769	85.0329	75.3267	68.3407	88.5779
PA39_410027	41	PA39_410027	CDS	26263	27570	-1		Coenzyme F420-dependent N5,N10-methylene tetrahydromethanopterin reductase and related flavin-dependent oxidoreductases					1.10013	-0.137677	3.1859	0.364431	0.540583	1308	7.10756	6.75399	6.10179	6.57492	6.33025	8.46315
PA39_270050	27	PA39_270050	CDS	52753	53526	1		ABC transporter (iron.B12.siderophore.hemin) , ATP-binding component					1.09998	-0.137478	3.73283	0.304318	0.479939	774	18.572	16.4704	14.1971	13.8344	19.9626	19.2184
PA39_010326	1	PA39_010326	CDS	355036	355515	-1		conserved hypothetical protein					1.09988	-0.137349	8.68523	0.184081	0.345892	480	765.121	845.525	863.178	812.222	868.196	995.724
PA39_240050	24	PA39_240050	CDS	49766	50251	1		FIG042921: similarity to aminoacyl-tRNA editing enzymes YbaK, ProX					1.09981	-0.137253	5.7316	0.210435	0.377902	486	107.138	103.235	104.086	110.51	108.611	121.183
PA39_220116	22	PA39_220116	CDS	93243	93698	1		Organic hydroperoxide resistance transcriptionalregulator					1.09953	-0.136881	5.34476	0.218012	0.385492	456	73.2407	88.1198	95.545	92.0794	87.7088	97.4829
PA39_090033	9	PA39_090033	CDS	36788	37396	1		Nitrilotriacetate monooxygenase component B (EC 1.14.13.-)					1.09951	-0.136861	6.24937	0.200672	0.366914	609	120.007	126.515	113.2	131.108	123.942	133.843
PA39_190002	19	PA39_190002	CDS	617	787	-1		FIG00953342: hypothetical protein					1.09945	-0.136788	5.00172	0.22739	0.395696	171	186.628	185.286	166.401	179.475	205.356	197.242
PA39_140011	14	PA39_140011	CDS	14992	15573	1		Superoxide dismutase [Fe] (EC 1.15.1.1)					1.09925	-0.136519	9.2029	0.184563	0.346231	582	922.514	1024.49	974.373	1040.3	1078.82	1031.33
PA39_010006	1	PA39_010006	CDS	6686	9532	1		Chromosome segregation ATPases					1.09924	-0.136502	6.98398	0.193729	0.357239	2847	46.0865	44.0573	37.7707	47.7392	44.0662	46.5981
PA39_120034	12	PA39_120034	CDS	51311	51568	-1		ATP synthase C chain (EC 3.6.3.14)					1.09914	-0.136371	9.7537	0.184526	0.346231	258	3732.97	3175.33	2708.35	3390.52	3512.74	3513.78
PA39_460029	46	PA39_460029	CDS	24539	25177	-1		Transcriptional regulator, TetR family					1.09885	-0.135996	7.7963	0.189192	0.351833	639	356.507	329.06	315.147	382.644	366.402	331.924
PA39_050180	5	PA39_050180	CDS	190221	190832	-1		Glutathione S-transferase, unnamed subgroup 2 (EC 2.5.1.18)					1.09881	-0.135943	5.26003	0.230923	0.400025	612	53.3588	64.6834	62.7484	54.6937	67.526	72.3517
PA39_050079	5	PA39_050079	CDS	86534	87826	1		Hemolysins and related proteins containing CBS domains					1.09878	-0.1359	5.94078	0.209572	0.377049	1293	39.817	47.6246	49.649	48.645	46.9413	52.271
PA39_020093	2	PA39_020093	CDS	94416	95588	-1		ABC-type multidrug transport system, permease component					1.09872	-0.135818	4.2467	0.253745	0.424849	1173	16.4505	15.5075	14.397	18.0415	15.3781	16.8468
PA39_190095	19	PA39_190095	CDS	91540	92442	-1		probable two-component response regulator					1.09867	-0.135765	8.06569	0.191277	0.3535	903	275.898	297.087	282.959	296.732	288.754	339.61
PA39_520004	52	PA39_520004	CDS	3386	4837	1		Glutarate-semialdehyde dehydrogenase (EC 1.2.1.20); Succinate-semialdehyde dehydrogenase [NADP+] (EC 1.2.1.16)					1.09863	-0.135701	9.27321	0.187496	0.349833	1452	365.195	415.495	449.77	442.473	413.988	471.576
PA39_010234	1	PA39_010234	CDS	263399	264844	1	PA4484 (gatB)	Aspartyl-tRNA(Asn) amidotransferase subunit B (EC 6.3.5.6) @ Glutamyl-tRNA(Gln) amidotransferase subunit B (EC 6.3.5.7)					1.09862	-0.135697	7.81842	0.19195	0.354406	1446	153.545	151.343	144.812	162.563	153.685	169.945
PA39_390019	39	PA39_390019	CDS	18889	19701	1		5-aminopentanamidase (EC 3.5.1.30)					1.09858	-0.135644	2.06115	0.435029	0.613368	813	4.75659	5.08923	4.64761	4.14827	6.36529	5.15919
PA39_480023	48	PA39_480023	CDS	19448	20221	1		Putative periplasmic protein YibQ, distant homology with nucleoside diphosphatase and polysaccharide deacetylase					1.09858	-0.135643	5.29155	0.226936	0.395378	774	47.3384	51.2895	47.1741	48.4749	52.4375	56.3703
PA39_210082	21	PA39_210082	CDS	77867	78619	-1		FIG00953078: hypothetical protein					1.09851	-0.13555	6.00706	0.209312	0.377005	753	72.3134	84.4013	89.7085	89.0164	83.2553	93.5462
PA39_340025	34	PA39_340025	CDS	23810	24319	1		FIG006045: Sigma factor, ECF subfamily					1.09844	-0.135457	2.68761	0.325671	0.501296	510	12.2547	12.6443	10.8109	16.2014	11.0168	12.0398
PA39_220020	22	PA39_220020	CDS	13150	13380	1		FIG00959438: hypothetical protein					1.09838	-0.135378	2.83137	0.403083	0.580089	231	24.3502	27.7547	36.3864	28.4695	28.4832	37.2513
PA39_150056	15	PA39_150056	CDS	63412	64212	-1		Amino acid ABC transporter, periplasmic amino acid-binding protein					1.09814	-0.13506	5.65177	0.217306	0.38519	801	61.2016	51.8409	67.2929	69.0509	58.6996	67.4804
PA39_090152	9	PA39_090152	CDS	155179	157245	1		DNA polymerase III subunits gamma and tau (EC 2.7.7.7)					1.09812	-0.135038	8.01889	0.193232	0.356435	2067	118.848	120.229	122.682	132.691	120.424	137.737
PA39_290031	29	PA39_290031	CDS	23703	24056	-1		Arsenate reductase (EC 1.20.4.1)					1.09789	-0.134735	5.93071	0.220679	0.3886	354	154.592	163	179.711	163.626	163.519	209.367
PA39_370002	37	PA39_370002	CDS	1465	2151	-1		Protein of unknown function DUF1275					1.09784	-0.134665	5.83424	0.218499	0.385975	687	76.0197	84.8051	78.7961	83.4546	79.7393	95.2318
PA39_060026	6	PA39_060026	CDS	30416	30883	-1		FIG024746: hypothetical protein					1.09776	-0.134569	5.17581	0.2318	0.400981	468	77.7061	80.3647	64.2604	78.3685	77.0877	84.5425
PA39_440015	44	PA39_440015	CDS	7055	7594	-1		LSU ribosomal protein L5p (L11e)					1.09751	-0.134239	10.5642	0.19058	0.352658	540	3395.76	2475.07	2175	3037.01	2892.24	2784.35
PA39_360011	36	PA39_360011	CDS	9979	11778	1		Signal transduction histidine kinase regulating C4-dicarboxylate transport system					1.09747	-0.134185	6.30488	0.20886	0.37658	1800	36.3491	44.6267	45.9033	46.3725	42.6731	47.6136
PA39_470007	47	PA39_470007	CDS	8291	9106	1		Transcriptional regulator, AraC family					1.09743	-0.134134	5.20452	0.237015	0.406958	816	41.5031	44.6754	44.1318	47.2198	40.5881	52.674
PA39_310045	31	PA39_310045	CDS	51203	52487	1		TRAP-type C4-dicarboxylate transport system, large permease component					1.0974	-0.134092	4.96244	0.242937	0.413149	1285	22.7987	23.4094	23.6738	23.949	24.1633	27.2236
PA39_130034	13	PA39_130034	CDS	39265	40881	-1		L-aspartate oxidase (EC 1.4.3.16)					1.09735	-0.134027	8.56893	0.194489	0.35821	1617	205.31	235.961	237.251	239.905	236.964	254.18
PA39_320004	32	PA39_320004	CDS	2942	3847	1		Transcriptional regulator, LysR family					1.09734	-0.134011	3.71992	0.33687	0.512992	906	13.3224	14.0296	14.6395	13.0286	13.219	18.5184
PA39_020204	2	PA39_020204	CDS	210599	212029	1		Alkaline phosphatase (EC 3.1.3.1)					1.09725	-0.133887	2.98384	0.331628	0.50739	1431	5.1045	5.86088	4.79595	5.65626	5.83781	5.59026
PA39_190096	19	PA39_190096	CDS	92561	93289	-1		Phosphate transport system regulatory protein PhoU					1.09703	-0.133604	4.87989	0.247979	0.417951	729	37.1327	36.8661	42.3114	40.1328	39.8544	45.3768
PA39_490009	49	PA39_490009	CDS	9171	11033	-1		Signal transduction histidine kinase CheA (EC 2.7.3.-)					1.09699	-0.133547	6.09363	0.210393	0.377902	1863	32.478	35.3944	37.7905	41.4553	35.5158	36.9746
PA39_270067	27	PA39_270067	CDS	66784	68289	-1		FIG00960817: hypothetical protein					1.09693	-0.133471	4.93558	0.241782	0.411956	1506	19.9199	19.0584	19.4573	22.2261	18.703	22.195
PA39_030150	3	PA39_030150	CDS	162179	162586	1		Fosfomycin resistance protein FosA					1.09692	-0.133453	5.12832	0.237067	0.406958	408	82.9104	90.8126	73.3324	83.4871	89.3301	93.3718
PA39_360048	36	PA39_360048	CDS	47892	48815	1		Muramoyltetrapeptide carboxypeptidase (EC 3.4.17.13)					1.09688	-0.133402	5.85041	0.218019	0.385492	924	58.2966	59.3418	62.2575	69.4401	57.6865	67.0616
PA39_220018	22	PA39_220018	CDS	11714	12493	-1		hypothetical protein					1.09672	-0.133199	5.6175	0.226815	0.395286	780	62.5488	62.6988	56.1043	63.4514	62.2704	69.907
PA39_590020	59	PA39_590020	CDS	22434	23669	1		FIG00954361: hypothetical protein					1.09665	-0.133099	4.79545	0.247427	0.417381	1236	20.6054	23.5835	20.5571	21.5559	24.0446	24.1046
PA39_060177	6	PA39_060177	CDS	180055	182571	-1		ATP-dependent helicase HrpB					1.0964	-0.132773	6.15773	0.21768	0.385344	2517	26.6153	29.3077	25.9492	29.8129	26.6107	31.8169
PA39_050139	5	PA39_050139	CDS	150028	151317	-1		Histidyl-tRNA synthetase (EC 6.1.1.21)					1.0964	-0.132772	7.50107	0.20232	0.368658	1290	146.163	130.29	127.833	152.68	140.235	143.535
PA39_100064	10	PA39_100064	CDS	74434	75684	-1		Phenylacetic acid-specific porin; hydroxycinnamate specific porine					1.09637	-0.132736	4.36423	0.267857	0.4399	1251	15.2687	16.3582	15.7492	18.2646	14.4193	18.3888
PA39_010319	1	PA39_010319	CDS	347115	348332	-1		Glutamate N-acetyltransferase (EC 2.3.1.35) / N-acetylglutamate synthase (EC 2.3.1.1)					1.09636	-0.132721	6.90717	0.206773	0.374204	1218	96.4356	92.9737	94.5546	107.226	96.1432	102.991
PA39_120045	12	PA39_120045	CDS	61747	62952	1		Chloramphenicol resistance protein					1.09632	-0.132663	5.27134	0.233722	0.402755	1206	30.187	32.3299	29.7644	29.6426	36.3512	33.3812
PA39_200019	20	PA39_200019	CDS	12311	14920	-1		Aconitate hydratase 2 (EC 4.2.1.3) @ 2-methylisocitrate dehydratase (EC 4.2.1.99)					1.09631	-0.132659	10.1322	0.196098	0.360584	2610	435.126	420.224	384.573	464.985	440.766	430.111
PA39_080006	8	PA39_080006	CDS	3346	3789	-1		probable membrane protein YPO3302					1.0962	-0.132514	3.06002	0.374825	0.55145	444	17.9473	18.0499	17.8887	15.1917	21.1462	21.2312
PA39_160018	16	PA39_160018	CDS	18540	18953	1		Transcriptional regulator, MarR family					1.09619	-0.132493	3.81346	0.274517	0.446444	414	32.4571	32.8634	31.7577	38.8983	33.7499	32.7966
PA39_050171	5	PA39_050171	CDS	179857	180189	1		FIG00957284: hypothetical protein					1.09612	-0.132408	5.14541	0.22867	0.397331	333	92.0824	117.31	97.0274	120.52	103.899	105.831
PA39_240030	24	PA39_240030	CDS	34298	35077	-1		FIG011065: hypothetical protein					1.09602	-0.132273	4.35875	0.260601	0.432861	780	25.5904	28.721	21.3048	29.2936	24.7376	27.608
PA39_480022	48	PA39_480022	CDS	17898	19358	1		putative exported protein					1.09597	-0.132207	5.51881	0.222001	0.389453	1461	31.736	29.0598	29.3724	34.6257	32.7896	30.0115
PA39_380056	38	PA39_380056	CDS	57543	57656	-1		hypothetical protein					1.09581	-0.131997	3.54883	0.27992	0.452208	114	83.9484	109.864	99.7727	108.72	114.783	95.207
PA39_130025	13	PA39_130025	CDS	30755	31444	1		Ribonuclease III (EC 3.1.26.3)					1.09567	-0.131813	6.84941	0.211822	0.379112	690	155.568	165.199	161.713	168.383	169.607	181.614
PA39_060141	6	PA39_060141	CDS	144745	145026	-1		Proposed lipoate regulatory protein YbeD					1.0956	-0.131723	5.94179	0.21487	0.38273	282	213.87	216.381	197.156	246.961	228.339	201.18
PA39_010243	1	PA39_010243	CDS	275612	276460	-1		FIG003879: Predicted amidohydrolase / Omega amidase (Nit2 homolog)					1.09547	-0.131556	8.9561	0.202076	0.368328	849	538.72	548.986	601.504	570.036	612.064	637.518
PA39_460004	46	PA39_460004	CDS	2289	3287	-1		Tetraacyldisaccharide 4'-kinase (EC 2.7.1.130)					1.09547	-0.131546	6.62095	0.215618	0.383554	999	93.2945	96.2662	94.7889	95.7918	103.085	107.346
PA39_030040	3	PA39_030040	CDS	52400	52678	1		probable porin					1.09531	-0.131339	5.01807	0.250326	0.421414	279	101.364	129.328	105.028	102.143	130.103	127.864
PA39_030016	3	PA39_030016	CDS	25255	25959	-1		Mutator MutT protein					1.09523	-0.131228	6.80467	0.212952	0.380668	705	149.93	154.071	153.569	155.592	174.177	162.6
PA39_030129	3	PA39_030129	CDS	144136	145284	1		Soluble aldose sugar dehydrogenase, PQQ-dependent (EC 1.1.5.-)					1.09496	-0.130874	6.82518	0.215547	0.383545	1149	88.1863	98.6868	98.3536	95.6876	103.718	107.294
PA39_240022	24	PA39_240022	CDS	24257	24997	1		DNA polymerase III epsilon subunit (EC 2.7.7.7)					1.09494	-0.130857	6.26739	0.219178	0.386824	741	98.7876	96.181	104.69	114.58	101.065	107.257
PA39_440010	44	PA39_440010	CDS	5614	5856	-1		LSU ribosomal protein L16p (L10e)					1.09493	-0.130843	9.43903	0.203273	0.369587	243	3393.22	2625.52	2194.37	3103.3	2836.35	2934.37
PA39_200087	20	PA39_200087	CDS	87562	88422	1		Spermidine synthase (EC 2.5.1.16)					1.09487	-0.130757	5.32864	0.232487	0.401574	861	43.1448	47.8819	43.4821	46.5145	52.8059	45.4512
PA39_470031	47	PA39_470031	CDS	31486	32634	-1		Uncharacterized iron-regulated membrane protein;Iron-uptake factor PiuB					1.09474	-0.130582	1.98735	0.556825	0.721129	1149	3.39963	2.78996	3.65764	2.78844	3.28141	4.25264
PA39_010289	1	PA39_010289	CDS	316570	317781	-1		Ubiquinol--cytochrome c reductase, cytochrome B subunit (EC 1.10.2.2)					1.09466	-0.130486	9.33281	0.204693	0.37113	1212	505.353	485.469	544.909	570.161	522.073	561.425
PA39_010314	1	PA39_010314	CDS	341647	342558	-1		UDP-3-O-[3-hydroxymyristoyl] N-acetylglucosaminedeacetylase (EC 3.5.1.-)					1.09452	-0.130299	9.36699	0.205467	0.372183	912	668.803	677.493	745.209	746.805	718.45	786.169
PA39_020401	2	PA39_020401	CDS	409722	410378	1		General secretion pathway protein C					1.09445	-0.130201	6.69869	0.216859	0.384707	657	143.821	156.079	156.748	162.596	166.648	161.579
PA39_220071	22	PA39_220071	CDS	55632	56012	1		TPR repeat containing protein					1.09441	-0.130154	5.38964	0.238633	0.408446	381	93.297	105.955	118.401	116.623	107.497	117.467
PA39_110131	11	PA39_110131	CDS	136143	136382	-1		FIG00962886: hypothetical protein					1.09433	-0.13005	5.92444	0.229276	0.397793	240	219.885	256.578	254.953	263.832	247.968	274.223
PA39_060025	6	PA39_060025	CDS	28754	29626	-1		HTH-type transcriptional activator ampR					1.0942	-0.129874	4.6252	0.263976	0.436349	873	26.2649	27.3693	27.7799	31.4848	25.4896	30.7098
PA39_610010	61	PA39_610010	CDS	11359	12837	1		Optional hypothetical component of the B12 transporter BtuN					1.0942	-0.129872	3.31503	0.368612	0.544666	1479	6.60272	7.46008	5.3181	6.21379	6.49809	7.95245
PA39_340010	34	PA39_340010	CDS	8122	9021	1		FIG00960554: hypothetical protein					1.09417	-0.129831	4.64977	0.269801	0.442099	900	25.5637	27.8321	27.075	26.6056	28.7499	31.0377
PA39_130012	13	PA39_130012	CDS	13358	14878	1		Proline/sodium symporter PutP (TC 2.A.21.2.1) @ Propionate/sodium symporter					1.09412	-0.129774	6.45415	0.220717	0.3886	1521	54.9586	58.6943	52.7772	61.0318	58.7635	59.162
PA39_450002	45	PA39_450002	CDS	2236	3693	1	PA0427 (oprM)	RND efflux system, outer membrane lipoprotein CmeC					1.09406	-0.129696	5.85309	0.2276	0.395945	1458	37.0256	41.0845	36.3084	43.8339	38.9924	40.246
PA39_150010	15	PA39_150010	CDS	13087	14403	1		Permeases of the major facilitator superfamily					1.09402	-0.129637	5.26071	0.246505	0.416678	1317	26.0411	29.2088	28.8074	30.9854	27.1688	32.2094
PA39_390010	39	PA39_390010	CDS	8361	9611	-1		Kynureninase (EC 3.7.1.3)					1.09399	-0.129597	6.02609	0.226599	0.395262	1251	45.0256	52.5905	52.9185	55.3329	52.5949	53.7839
PA39_460036	46	PA39_460036	CDS	31372	32568	-1		Short-chain alcohol dehydrogenase family					1.09396	-0.129559	7.49886	0.214232	0.382137	1197	146.392	144.492	145.367	155.667	153.415	160.322
PA39_290005	29	PA39_290005	CDS	1618	2265	1		Queuosine Biosynthesis QueE Radical SAM					1.09389	-0.129474	3.79775	0.322706	0.498248	648	20.0131	18.5801	23.2051	20.558	20.6497	24.9572
PA39_190037	19	PA39_190037	CDS	37771	37902	1		hypothetical protein					1.09386	-0.129433	2.45704	0.449896	0.627043	132	41.4291	38.9695	38.5562	41.5181	35.844	49.138
PA39_040153	4	PA39_040153	CDS	163684	164301	-1		ADP-ribose pyrophosphatase (EC 3.6.1.13)					1.0936	-0.12908	7.86848	0.215401	0.383401	618	335.185	368.168	390.616	384.869	350.023	442.14
PA39_140029	14	PA39_140029	CDS	30684	31580	-1		Acyl-CoA dehydrogenases					1.09357	-0.12905	8.39017	0.212478	0.379936	897	359.786	407.741	314.639	387.354	357.444	418.483
PA39_330041	33	PA39_330041	CDS	41589	41975	1		FIG00959628: hypothetical protein					1.09354	-0.129	5.79814	0.233901	0.402944	387	132.628	140.336	142.07	149.237	146.328	150.619
PA39_040050	4	PA39_040050	CDS	54377	54895	1		GCN5-related N-acetyltransferase					1.09341	-0.12884	3.27126	0.34611	0.522665	519	16.7085	18.5299	18.1266	22.0938	14.6717	20.6626
PA39_310048	31	PA39_310048	CDS	56063	56752	1		Arginine/ornithine ABC transporter, permease protein AotQ					1.09322	-0.128587	6.92149	0.221769	0.389364	690	172.664	173.897	160.763	179.136	181.071	185.186
PA39_020225	2	PA39_020225	CDS	230655	231467	-1		Oxidoreductase, short chain dehydrogenase/reductase family					1.09315	-0.128486	8.05837	0.216795	0.384707	813	311.244	333.505	303.613	310.291	326.812	383.109
PA39_120094	12	PA39_120094	CDS	113249	113752	1		Zinc uptake regulation protein ZUR					1.09301	-0.128306	9.14997	0.212256	0.379772	504	1119.69	1207.38	932.464	1221.71	1153.22	1121.53
PA39_450015	45	PA39_450015	CDS	16956	17462	1		Chemotaxis signal transduction protein					1.09297	-0.128259	5.16593	0.245141	0.415606	507	62.5604	76.3149	65.5532	77.1628	71.012	71.472
PA39_220089	22	PA39_220089	CDS	65942	66832	-1		putative ATP/GTP-binding protein					1.09284	-0.128089	6.58936	0.228649	0.397331	891	94.0813	108.897	109.827	109.012	105.79	120.94
PA39_380040	38	PA39_380040	CDS	44907	45746	1		UTP--glucose-1-phosphate uridylyltransferase (EC2.7.7.9)					1.09284	-0.128085	7.99946	0.218332	0.385797	840	266.55	289.992	325.066	274.622	326.517	345.88
PA39_020279	2	PA39_020279	CDS	283074	284141	-1		COGs COG3146					1.09266	-0.12784	5.24557	0.257213	0.428933	1068	30.5398	35.0066	37.1844	38.5253	30.665	41.0551
PA39_180054	18	PA39_180054	CDS	51645	53750	-1		Polyribonucleotide nucleotidyltransferase (EC 2.7.7.8)					1.09244	-0.127556	9.54152	0.214481	0.382347	2106	363.426	337.636	320.625	385.577	357.039	354.986
PA39_340028	34	PA39_340028	CDS	27814	28275	-1		Inhibitor of vertebrate lysozyme precursor					1.09237	-0.127461	5.41779	0.255697	0.427258	462	82.7736	88.0243	96.7244	89.0586	91.8503	106.044
PA39_020454	2	PA39_020454	CDS	477996	480173	-1		23S rRNA (guanine-N-2-) -methyltransferase rlmL EC 2.1.1.-)					1.09227	-0.127331	6.837	0.227134	0.39554	2178	50.4502	50.8811	50.3284	54.8929	52.2047	55.8287
PA39_200092	20	PA39_200092	CDS	91011	91628	1		Methylthioribulose-1-phosphate dehydratase (EC 4.2.1.109)					1.09204	-0.12702	5.22683	0.246725	0.416678	618	48.9219	56.9381	69.0643	64.9406	63.7602	59.1246
PA39_090080	9	PA39_090080	CDS	86182	87003	-1		3-methyl-2-oxobutanoate hydroxymethyltransferase(EC 2.1.2.11)					1.09195	-0.126907	5.88688	0.247287	0.417381	822	65.8157	73.5527	68.9978	64.5174	76.2667	82.5375
PA39_100143	10	PA39_100143	CDS	157872	158495	1		Putative threonine efflux protein					1.09166	-0.126523	6.11344	0.247937	0.417951	624	101.035	114.872	105.597	108.094	97.9787	138.802
PA39_100124	10	PA39_100124	CDS	137225	138286	-1		UDP-3-O-[3-hydroxymyristoyl] glucosamine N-acyltransferase (EC 2.3.1.-)					1.09157	-0.126409	8.50022	0.221088	0.389018	1062	338.13	334.845	312.661	354.959	344.651	358.472
PA39_340062	34	PA39_340062	CDS	64872	65846	1		probable transcriptional regulator					1.09137	-0.126141	5.24354	0.251956	0.422944	975	38.2604	37.084	36.6185	39.8652	42.3856	38.0968
PA39_380012	38	PA39_380012	CDS	10399	10755	-1		FIG00953664: hypothetical protein					1.09134	-0.126097	5.02664	0.270143	0.442346	357	86.6579	85.9313	91.0445	85.9669	96.2932	100.412
PA39_130103	13	PA39_130103	CDS	116091	117296	1		General secretion pathway protein L					1.09132	-0.126077	1.38911	0.626509	0.771414	1206	1.94337	2.03994	2.17398	1.60797	2.02291	2.725
PA39_060071	6	PA39_060071	CDS	78177	78533	1		FIG00961523: hypothetical protein					1.09131	-0.126058	7.13047	0.231277	0.400432	357	361.293	421.304	354.566	405.036	361.358	453.369
PA39_540010	54	PA39_540010	CDS	13606	13929	1		Quaternary ammonium compound-resistance protein SugE					1.09129	-0.126039	4.5181	0.314905	0.490638	324	72.6982	69.7184	62.2374	64.7966	62.976	90.6201
PA39_180050	18	PA39_180050	CDS	49800	50189	-1		Ribosome-binding factor A					1.09112	-0.125809	5.91073	0.241102	0.411465	390	169.167	144.417	130.597	179.221	144.255	154.782
PA39_020310	2	PA39_020310	CDS	309437	310066	-1		Hypothetical YciO protein, TsaC/YrdC paralog					1.09096	-0.125603	5.82474	0.25159	0.422573	630	81.8436	88.2179	90.2705	94.0833	81.6732	103.436
PA39_060148	6	PA39_060148	CDS	151059	152096	1		DNA polymerase III delta subunit (EC 2.7.7.7)					1.09091	-0.125535	5.88196	0.245973	0.416251	1038	55.0176	59.5757	49.6625	57.7524	58.3307	60.0298
PA39_480019	48	PA39_480019	CDS	15364	16110	-1		ABC-type amino acid transport, signal transduction systems, periplasmic component/domain					1.09084	-0.125441	4.5486	0.27056	0.442831	747	30.7997	30.4888	28.801	35.3282	31.1746	30.5642
PA39_230032	23	PA39_230032	CDS	35199	36422	1		Cytochrome c heme lyase subunit CcmH					1.09082	-0.125412	6.07716	0.241813	0.411956	1224	59.518	55.3342	44.2578	57.5179	57.379	56.0301
PA39_100095	10	PA39_100095	CDS	105335	106375	-1		RecA protein					1.09077	-0.125351	10.0023	0.222445	0.389997	1041	919.432	1016.42	918.349	968.109	986.776	1106.17
PA39_190077	19	PA39_190077	CDS	76795	77187	-1		Superfamily II DNA and RNA helicases					1.09064	-0.125179	5.89757	0.246178	0.416356	393	133.883	137.055	167.469	156.613	156.134	157.342
PA39_290038	29	PA39_290038	CDS	29148	29864	-1		FIG00955360: hypothetical protein					1.09048	-0.124964	8.35191	0.227217	0.39554	717	400.26	431.134	488.433	454.965	468.11	490.914
PA39_350039	35	PA39_350039	CDS	43835	44413	-1		Small-conductance mechanosensitive channel					1.09047	-0.124951	5.39452	0.260282	0.432861	579	67.2617	69.9151	72.784	76.0134	69.9702	79.1639
PA39_400019	40	PA39_400019	CDS	19128	19577	1		probable acetyltransferase					1.09033	-0.124762	3.60514	0.310702	0.486852	450	21.7009	30.1515	25.8755	31.8518	24.8071	27.098
exp_SPA0054	17	exp_SPA0054	sRNA	16803	16900	1							1.09023	-0.124627	1.19452	0.557593	0.721469	98	23.5167	17.4965	23.6059	31.8327	16.5962	22.5032
PA39_570015	57	PA39_570015	CDS	14599	16875	-1		Signal transduction histidine kinase					1.09018	-0.124572	9.92217	0.225538	0.394118	2277	411.083	467.716	356.285	424.531	407.239	492.747
PA39_120099	12	PA39_120099	CDS	118936	119226	1		FIG00953549: hypothetical protein					1.09007	-0.124421	10.5704	0.224889	0.393455	291	5045	5233.51	4850.53	5641.77	5510.33	5024.92
PA39_010007	1	PA39_010007	CDS	9529	10224	1		hypothetical protein					1.09006	-0.124408	4.44973	0.279619	0.451848	696	33.6178	31.2769	25.3164	32.3445	34.7336	30.0702
PA39_210058	21	PA39_210058	CDS	53747	54214	1		Predicted integral membrane protein					1.09001	-0.124336	5.59084	0.261635	0.433595	468	92.229	101.551	104.382	97.6453	105.838	115.588
PA39_080084	8	PA39_080084	CDS	104966	105190	1		hypothetical protein					1.08996	-0.124271	-1.0322	0.888743	0.94334	225	1.21525	2.48501	1.37089	0.749455	3.61427	1.34529
PA39_140092	14	PA39_140092	CDS	95926	96729	1		Transcriptional regulator, AraC family					1.08995	-0.124257	8.17498	0.229826	0.39851	804	344.414	402.934	294.735	375.217	365.688	373.576
PA39_020251	2	PA39_020251	CDS	256234	258330	1		Periplasmic protease					1.08994	-0.124249	9.8614	0.22627	0.394807	2097	392.163	413.938	478.873	476.933	444.381	453.695
PA39_230062	23	PA39_230062	CDS	60683	61972	1		Flagellar biosynthesis protein FlhF					1.0899	-0.124196	7.74715	0.232155	0.401357	1290	165.361	159.099	157.124	170.196	173.187	172.865
PA39_190010	19	PA39_190010	CDS	6021	7190	-1		Probable MFS transporter					1.08971	-0.12395	4.14753	0.322752	0.498248	1170	14.4562	16.6305	12.7203	13.8361	15.5439	17.3335
PA39_480030	48	PA39_480030	CDS	26642	27133	-1		Protein export cytoplasm chaperone protein (SecB, maintains protein to be exported in unfolded state)					1.08968	-0.123906	7.08295	0.236345	0.406316	492	279.783	262.366	254.064	299.896	275.278	278.608
PA39_150055	15	PA39_150055	CDS	62385	63347	-1		Amino acid ABC transporter, permease protein					1.08966	-0.123881	5.50018	0.266664	0.438804	963	46.2413	43.0039	46.5638	46.7534	45.6006	53.2548
PA39_010310	1	PA39_010310	CDS	337198	338157	-1		D-alanine--D-alanine ligase (EC 6.3.2.4)					1.08941	-0.123551	7.98791	0.233513	0.402755	960	247.676	253.005	264.913	272.79	269.684	277.286
PA39_010078	1	PA39_010078	CDS	83893	84471	1		Probable transmembrane protein					1.08938	-0.123501	3.3884	0.388059	0.564872	579	17.1359	18.6054	16.448	18.0568	16.088	21.3593
PA39_020326	2	PA39_020326	CDS	326671	327528	1		Phosphogluconate repressor HexR, RpiR family					1.08937	-0.123495	5.75786	0.261347	0.433595	858	63.4639	61.8646	57.0255	63.4809	60.573	71.4139
exp_ffs	9	exp_ffs	sRNA	159686	159893	1							1.08926	-0.123348	3.96281	0.336767	0.512967	208	63.8509	67.9197	84.8978	64.046	82.1031	84.6118
PA39_330023	33	PA39_330023	CDS	23424	24418	-1		Beta N-acetyl-glucosaminidase (EC 3.2.1.52)					1.08925	-0.123335	8.17308	0.235321	0.404874	995	260.477	289.136	291.477	289.971	266.588	345.106
PA39_270043	27	PA39_270043	CDS	43790	44416	-1		Cobalt-precorrin-8x methylmutase (EC 5.4.1.2)					1.08923	-0.123305	4.44822	0.291864	0.466227	627	33.5794	35.9673	30.8696	36.0384	35.4903	36.138
PA39_090041	9	PA39_090041	CDS	43269	43961	1		DNA-binding response regulator KdpE					1.08906	-0.123089	4.1483	0.322583	0.498248	693	21.5882	25.2804	27.1507	23.8463	26.243	28.8276
PA39_220045	22	PA39_220045	CDS	32521	32652	1		FIG00965338: hypothetical protein					1.08899	-0.122993	4.36042	0.311787	0.487767	132	156.543	131.028	160.943	150.743	157.938	171.655
PA39_030029	3	PA39_030029	CDS	43004	44437	-1		Exported zinc metalloprotease YfgC precursor					1.08884	-0.122787	7.08816	0.241555	0.411956	1434	86.8401	90.0687	97.8425	102.717	90.9927	100.414
PA39_570021	57	PA39_570021	CDS	24055	24909	1		Regulatory protein, LysR:LysR, substrate-binding					1.08882	-0.122768	7.91644	0.238326	0.408061	855	272.244	305.657	241.439	286.765	263.807	326.966
PA39_050190	5	PA39_050190	CDS	199058	199294	-1		FIG00955494: hypothetical protein					1.08865	-0.122545	3.70233	0.337842	0.514071	237	53.7305	55.6769	48.6427	45.8922	67.3777	55.8307
PA39_120089	12	PA39_120089	CDS	108938	109615	1		Methionine ABC transporter permease protein					1.08854	-0.122389	5.6409	0.265245	0.437659	678	75.1275	70.5919	66.9332	75.8574	72.0747	79.9775
PA39_010002	1	PA39_010002	CDS	1005	1625	-1		Paraquat-inducible protein A					1.0885	-0.122343	4.92997	0.284292	0.457122	621	46.9244	44.5982	50.2286	50.6425	48.2141	52.9899
PA39_040062	4	PA39_040062	CDS	63858	65927	-1		exported protein, conserved					1.0885	-0.122342	7.83203	0.241081	0.411465	2070	94.5029	108.548	116.395	105.087	106.714	130.1
PA39_220110	22	PA39_220110	CDS	87492	88838	1		2-keto-3-deoxy-D-arabino-heptulosonate-7- phosphate synthase II (EC 2.5.1.54)					1.0885	-0.122336	5.95469	0.256984	0.428796	1347	43.3826	45.8537	44.0234	48.1971	45.4986	48.9235
PA39_360037	36	PA39_360037	CDS	39934	40842	1		Transcriptional regulator, LysR family					1.08849	-0.122326	5.81545	0.265945	0.437991	909	58.8719	62.6174	57.9828	59.1772	61.6476	71.1176
PA39_070100	7	PA39_070100	CDS	95878	96387	-1		Periplasmic thiol:disulfide oxidoreductase DsbB,required for DsbA reoxidation					1.08838	-0.12218	6.52471	0.255082	0.426741	510	161.072	180.894	181.743	174.579	170.47	215.19
PA39_430033	43	PA39_430033	CDS	37815	38021	1		Transcriptional regulator, Cro/CI family					1.08835	-0.122142	3.03269	0.453576	0.629189	207	31.3248	45.3785	37.9974	36.2508	33.5713	50.5528
PA39_190039	19	PA39_190039	CDS	39366	40946	1		Cardiolipin synthetase (EC 2.7.8.-)					1.08811	-0.121824	5.41001	0.267542	0.439631	1581	23.4222	27.6794	26.7772	30.3444	24.4557	28.4994
PA39_040132	4	PA39_040132	CDS	138743	139828	1		Epoxyqueuosine (oQ) reductase QueG					1.08803	-0.121724	7.92885	0.240945	0.411438	1086	223.004	231.374	195.657	234.696	221.445	239.301
PA39_350025	35	PA39_350025	CDS	27076	28542	-1		3-polyprenyl-4-hydroxybenzoate carboxy-lyase (EC4.1.1.-)					1.08784	-0.121465	7.42362	0.245641	0.415995	1467	106.215	107.913	124.973	120.809	112.681	129.4
PA39_080120	8	PA39_080120	CDS	143234	143587	1		transcriptional regulator MvaT, P16 subunit, putative					1.08782	-0.12144	8.1784	0.240791	0.411305	354	733.676	800.153	839.415	816.699	866.674	851.148
PA39_190022	19	PA39_190022	CDS	19611	20522	-1		hypothetical protein					1.08744	-0.120934	4.0198	0.347575	0.52397	912	14.1342	18.2697	19.1936	15.9937	17.8336	20.9095
PA39_200012	20	PA39_200012	CDS	7011	7508	-1		Peptidyl-prolyl cis-trans isomerase PpiB (EC 5.2.1.8)					1.0872	-0.120622	8.34572	0.243941	0.414252	498	600.201	641.912	652.591	644.204	671.144	709.142
PA39_370004	37	PA39_370004	CDS	3827	4291	-1		Virulence associated transcriptional regulator hudR (PA0253)					1.08718	-0.120596	3.78885	0.326395	0.502051	465	26.2932	30.0606	29.2696	34.9947	25.5967	31.2454
PA39_130108	13	PA39_130108	CDS	119908	120357	-1		General secretion pathway protein H					1.08709	-0.120478	0.615803	0.731492	0.849455	450	3.81937	2.98201	2.57042	2.24836	3.61427	3.84368
PA39_140057	14	PA39_140057	CDS	58065	59348	1		FIG00955538: hypothetical protein					1.08707	-0.120441	4.60726	0.296166	0.470899	1284	17.4317	20.5246	16.9359	20.4218	18.3669	19.9032
PA39_840003_part	84	PA39_840003_part	pCDS	2139	3392	-1		probable glutamine synthetase					1.08698	-0.12033	8.11059	0.24566	0.415995	1254	194.063	223.74	222.113	233.846	210.053	239.242
PA39_090105	9	PA39_090105	CDS	111523	112074	-1		Inhibitor of the KinA pathway to sporulation, predicted exonuclease					1.08676	-0.120038	4.39448	0.310096	0.486295	552	33.8959	34.7091	41.42	39.713	37.7677	40.1863
PA39_110039	11	PA39_110039	CDS	38627	39613	1		PvcA protein, related to known isonitrile synthases					1.08675	-0.120021	2.14037	0.452577	0.628564	987	4.31381	4.53194	3.78921	4.01494	5.54275	4.11823
PA39_100018	10	PA39_100018	CDS	21459	23090	1	PA3545 (algG)	Poly (beta-D-mannuronate) C5 epimerase precursor(EC 5.1.3.-)	Alginate biosynthesis	PA3540 (algD)-PA3551 (algA)			1.0867	-0.11996	6.72972	0.253157	0.424422	1632	62.47	63.2216	62.6066	70.0547	67.4958	63.5638
PA39_110115	11	PA39_110115	CDS	119419	119868	-1		FIG028593: membrane protein					1.08666	-0.119902	1.61475	0.661427	0.798086	450	6.42348	5.54986	7.4542	4.68409	6.73569	8.55219
PA39_750003	75	PA39_750003	CDS	4447	5589	1		Erythronate-4-phosphate dehydrogenase (EC 1.1.1.290)					1.08656	-0.119765	5.86892	0.267527	0.439631	1143	47.0928	54.8855	46.281	52.3733	52.3255	53.4938
PA39_100154	10	PA39_100154	CDS	169968	173045	-1		RND efflux transporter					1.08655	-0.119753	7.94918	0.25071	0.421459	3078	73.1868	79.5156	80.3443	73.795	80.7015	94.6451
PA39_020049	2	PA39_020049	CDS	53444	54232	-1		Alkanesulfonates transport system permease protein					1.08654	-0.119745	5.14878	0.282628	0.455271	789	49.8544	43.0389	36.7481	53.965	38.2291	46.9682
PA39_240006	24	PA39_240006	CDS	4860	5501	1		ATP-dependent Clp protease proteolytic subunit (EC 3.4.21.92)					1.08652	-0.119714	9.22099	0.245424	0.415924	642	815.611	897.914	985.046	905.124	916.619	1061.84
PA39_090070	9	PA39_090070	CDS	75731	77356	-1		Methyl-accepting chemotaxis protein I (serine chemoreceptor protein)					1.08652	-0.119709	6.77835	0.255907	0.427488	1626	60.5865	66.3893	68.8131	70.3651	68.245	70.3404
PA39_080024	8	PA39_080024	CDS	14030	14386	-1		LSU ribosomal protein L20p					1.08647	-0.119643	11.0439	0.243074	0.413261	357	6476.58	5476.84	5149.25	6351.39	6024.02	5920.8
PA39_450023	45	PA39_450023	CDS	30635	31588	-1		Glutathione synthetase (EC 6.3.2.3)					1.08634	-0.119476	7.87054	0.252432	0.4235	954	211.195	241.351	260.073	224.483	244.955	291.812
PA39_600007	60	PA39_600007	CDS	5470	5820	-1		FIG00959294: hypothetical protein					1.08632	-0.119449	4.40578	0.341616	0.517788	351	61.9868	60.8509	52.1772	57.4102	54.1299	74.5329
PA39_420013	42	PA39_420013	CDS	12084	12758	1		Transcriptional regulator, TetR family					1.08629	-0.119415	6.04781	0.279562	0.451848	675	85.1256	104.702	95.2767	87.0617	92.5473	124.215
PA39_210065	21	PA39_210065	CDS	61561	62610	-1		Putrescine transport ATP-binding protein PotA (TC 3.A.1.11.1)					1.08627	-0.119379	3.34998	0.429049	0.607576	1050	8.22156	10.2951	9.69414	7.62838	9.7867	12.19
PA39_410029	41	PA39_410029	CDS	29932	30750	1		Transcriptional regulator, IclR family					1.08621	-0.119304	5.46802	0.293559	0.467899	819	49.7453	55.5259	51.6908	53.1207	46.9386	67.2644
PA39_010260	1	PA39_010260	CDS	289437	290009	1		Uncharacterized protein YrbK clustered with lipopolysaccharide transporters					1.08617	-0.119244	7.75337	0.252139	0.42313	573	356.668	391.682	344.516	367.861	388.866	409.624
PA39_010045	1	PA39_010045	CDS	53775	54674	1		Transcriptional regulator, MerR family, associated with photolyase					1.08613	-0.119194	7.98514	0.253345	0.424422	900	249.908	282.422	285.487	261.56	266.963	345.787
PA39_600008	60	PA39_600008	CDS	5930	6736	-1		Transcriptional regulator, AraC family					1.08611	-0.119167	6.17277	0.272165	0.444103	807	82.0925	101.294	76.4436	84.0002	88.3109	104.594
PA39_080110	8	PA39_080110	CDS	135116	136843	-1		General secretion pathway protein E / Type II secretory pathway, ATPase PulE					1.08604	-0.119076	3.81947	0.37918	0.555687	1728	7.8892	7.52838	8.23336	7.02614	8.29982	9.73433
PA39_130010	13	PA39_130010	CDS	11519	12157	1		FMN-dependent NADH-azoreductase					1.08586	-0.118833	2.98212	0.389149	0.566035	639	10.392	14.5251	10.6196	11.2154	14.2303	12.519
PA39_440012	44	PA39_440012	CDS	6050	6316	-1		SSU ribosomal protein S17p (S11e)					1.08578	-0.118731	9.21989	0.248457	0.418397	267	2675.95	2020.96	1750.48	2472.25	2205.11	2229.77
PA39_130022	13	PA39_130022	CDS	28344	29090	1		Pyridoxine 5'-phosphate synthase (EC 2.6.99.2)					1.08553	-0.118394	5.97191	0.270933	0.443155	747	75.8749	83.0832	84.6482	82.3949	91.6434	85.6724
PA39_090081	9	PA39_090081	CDS	87014	87739	1	PA1597	dienelactone hydrolase family protein					1.08539	-0.118207	7.43139	0.259199	0.431505	726	226.084	251.582	212.75	224.023	246.224	266.179
PA39_650005	65	PA39_650005	CDS	4597	5355	1		3-oxoacyl-[acyl-carrier protein] reductase (EC 1.1.1.100)					1.08538	-0.118196	8.28101	0.25315	0.424422	759	372.965	383.753	432.348	444.23	392.531	431.845
PA39_020058	2	PA39_020058	CDS	58922	59374	-1		Hypothetical flavoprotein YqcA (clustered with tRNA pseudouridine synthase C)					1.08534	-0.118149	5.99789	0.274422	0.446414	453	131.24	136.347	141.373	149.271	133.495	153.779
PA39_490010	49	PA39_490010	CDS	11061	11426	-1		Chemotaxis regulator - transmits chemoreceptor signals to flagelllar motor components CheY					1.08532	-0.118124	5.78161	0.27234	0.444196	366	137.356	148.795	149.274	165.863	147.655	151.227
PA39_400017	40	PA39_400017	CDS	16274	17488	-1		FIG00954845: hypothetical protein					1.08505	-0.117756	5.73013	0.280317	0.452475	1215	39.4797	43.4417	43.7923	44.6203	43.566	46.9072
PA39_480037	48	PA39_480037	CDS	33049	35256	-1		Potassium efflux system KefA protein / Small-conductance mechanosensitive channel					1.08499	-0.117687	6.14934	0.277558	0.45001	2208	28.4648	31.5185	33.37	32.4959	29.8325	37.2096
PA39_290069	29	PA39_290069	CDS	63322	63714	-1		FIG00954690: hypothetical protein					1.08497	-0.11766	3.85559	0.338506	0.514602	393	35.5829	37.6546	32.9641	31.1081	45.7114	36.5297
PA39_210040	21	PA39_210040	CDS	35538	36578	1		FIG00956729: hypothetical protein					1.08492	-0.117583	6.03709	0.268241	0.440407	1041	63.2267	67.4248	52.0379	69.8969	64.6251	60.3968
PA39_180078	18	PA39_180078	CDS	80164	81057	1		YpfJ protein, zinc metalloprotease superfamily					1.0849	-0.117562	7.28704	0.260606	0.432861	894	158.169	177.328	171.821	176.455	182.092	181.769
PA39_180064	18	PA39_180064	CDS	64040	64891	1		Pantoate--beta-alanine ligase (EC 6.3.2.1)					1.0849	-0.117559	5.96803	0.270156	0.442346	852	67.7161	70.8754	74.2162	82.7303	72.4532	71.9168
PA39_030223	3	PA39_030223	CDS	240102	240764	1		O-methyltransferase family protein [C1]					1.0849	-0.117556	5.65451	0.278936	0.451368	663	68.2843	75.0564	76.8798	75.6661	82.2913	76.7649
PA39_470006	47	PA39_470006	CDS	7836	8210	1		Mannose-6-phosphate isomerase					1.08482	-0.11746	4.02485	0.350526	0.526825	375	37.4992	48.905	39.4816	41.1451	43.5684	48.8916
PA39_120016	12	PA39_120016	CDS	29762	32869	-1		Type I restriction-modification system, restriction subunit R (EC 3.1.21.3)					1.08464	-0.117211	8.98426	0.255095	0.426741	3108	155.43	151.835	165.39	170.282	166.505	167.136
PA39_260021	26	PA39_260021	CDS	19238	21001	1		GAF domain/GGDEF domain/EAL domain protein					1.08451	-0.117041	9.27021	0.255412	0.427017	1764	330.275	365.631	321.061	362.969	348.519	371.793
PA39_610015	61	PA39_610015	CDS	17350	17889	-1		Guanosine polyphosphate pyrophosphohydrolases/synthetases					1.08443	-0.116937	5.99628	0.28011	0.45239	540	114.726	121.282	106.886	121.474	114.589	129.564
PA39_080015	8	PA39_080015	CDS	8339	8572	-1		FIG00958470: hypothetical protein					1.08437	-0.116856	4.88871	0.325556	0.501296	234	118.688	122.817	126.049	105.933	133.956	150.421
exp_sRNA622	3	exp_sRNA622	sRNA	81415	81822	1							1.08434	-0.116815	4.73059	0.327166	0.50267	408	61.9434	66.8761	60.0079	55.5892	70.1232	74.8246
PA39_030214	3	PA39_030214	CDS	231862	232455	-1		DnaJ-class molecular chaperone					1.08432	-0.116794	4.9455	0.29559	0.470369	594	47.3475	55.0342	47.8383	53.938	54.5128	51.7587
PA39_410040	41	PA39_410040	CDS	39959	40777	-1		Methylglyoxal reductase, acetol producing (EC 1.1.1.-) / 2,5-diketo-D-gluconic acid reductase B (EC 1.1.1.274)					1.0843	-0.116761	2.59985	0.466053	0.640714	819	7.01108	7.10004	7.10866	6.58861	8.03372	7.91968
PA39_360001	36	PA39_360001	CDS	80	1015	1		SAM-dependent methyltransferases					1.0843	-0.11676	6.12338	0.27913	0.451557	936	69.443	82.5152	64.4663	70.3515	78.6673	81.2625
PA39_460044	46	PA39_460044	CDS	36490	37542	-1		CobW GTPase involved in cobalt insertion for B12biosynthesis					1.08426	-0.116707	6.39006	0.270977	0.443155	1053	81.6475	77.7363	71.254	87.2763	78.1408	80.7748
PA39_270033	27	PA39_270033	CDS	34662	35426	-1		FIG00956931: hypothetical protein					1.08398	-0.116341	8.46172	0.261798	0.433595	765	428.913	474.784	435.811	432.149	454.103	542.524
PA39_320031	32	PA39_320031	CDS	38555	39841	-1		Heavy metal RND efflux outer membrane protein, CzcC family					1.08369	-0.115946	2.26844	0.587821	0.744173	1287	3.55106	3.88102	3.38528	3.21008	3.10189	4.8718
PA39_260053	26	PA39_260053	CDS	48576	51230	-1		Outer membrane receptor proteins, mostly Fe transport					1.08357	-0.115791	5.13358	0.313276	0.488932	2655	12.5203	13.8852	11.9953	12.6391	12.8087	15.3747
PA39_090069	9	PA39_090069	CDS	74361	75578	-1		3-oxoacyl-[acyl-carrier-protein] synthase, KASI (EC 2.3.1.41)					1.08357	-0.115789	8.99465	0.26096	0.433202	1218	371.696	423.737	422.441	421.222	438.714	434.864
PA39_600013	60	PA39_600013	CDS	10304	10807	-1		FIG00957548: hypothetical protein					1.08349	-0.115685	4.04954	0.353425	0.529775	504	30.3813	32.172	32.5127	33.4578	31.3902	36.2919
PA39_290040	29	PA39_290040	CDS	30596	30829	-1		hypothetical protein PA0941					1.08344	-0.115626	3.89212	0.384866	0.561764	234	62.432	65.7891	55.8571	60.8932	56.552	77.2432
PA39_040120	4	PA39_040120	CDS	125657	126949	-1		Adenylosuccinate synthetase (EC 6.3.4.4)					1.08333	-0.115478	9.24615	0.261865	0.433595	1293	448.741	454.394	460.617	490.819	464.954	496.825
PA39_260029	26	PA39_260029	CDS	26925	28073	-1		Alkane-1 monooxygenase (EC 1.14.15.3)					1.08329	-0.115416	6.6209	0.278472	0.451118	1149	80.9111	86.0022	81.8775	82.8461	86.7966	95.2892
PA39_050195	5	PA39_050195	CDS	202837	203484	1		phospholipase/carboxylesterase family protein					1.08326	-0.115376	5.60088	0.291761	0.466227	648	65.5851	73.5149	78.3025	80.2801	70.9621	80.2102
PA39_480004	48	PA39_480004	CDS	2510	3283	1		Histidine ABC transporter, ATP-binding protein HisP (TC 3.A.1.3.1)					1.08314	-0.115218	5.9644	0.28667	0.460185	774	73.8842	76.6694	83.5385	86.1655	75.8386	87.3767
PA39_060199	6	PA39_060199	CDS	203761	204042	1		DNA-binding protein HU-beta					1.08313	-0.11521	7.31351	0.267738	0.439829	282	542.57	532.956	560.569	599.165	608.991	532.391
PA39_220051	22	PA39_220051	CDS	38546	39469	1		Transaldolase (EC 2.2.1.2)					1.083	-0.115032	7.365	0.271885	0.443883	924	154.091	167.496	196.996	177.752	179.22	194.867
PA39_120043	12	PA39_120043	CDS	59068	59841	-1		Transcriptional regulator of glmS gene, DeoR family					1.08294	-0.11495	4.88245	0.316096	0.491611	774	32.7533	29.3771	48.1704	38.4531	38.8745	40.2246
PA39_330006	33	PA39_330006	CDS	5436	5744	1		FIG00961031: hypothetical protein					1.08291	-0.114911	4.44171	0.333042	0.508754	309	61.0576	70.3283	72.4957	68.7607	72.2536	75.7075
PA39_090128	9	PA39_090128	CDS	133175	134101	-1		Cytochrome c oxidase subunit CcoP (EC 1.9.3.1)					1.08283	-0.114811	9.64445	0.263269	0.435427	927	862.56	873.293	771.125	1005.58	843.995	814.45
PA39_070216	7	PA39_070216	CDS	207957	208370	1		Integral membrane protein CcmA involved in cell shape determination					1.08282	-0.114787	5.94897	0.290056	0.464216	414	131.244	154.593	147.985	146.836	150.892	163.356
PA39_770009	77	PA39_770009	CDS	5133	5600	1		Similar to Glycine cleavage system H protein					1.08277	-0.114728	4.95193	0.327895	0.503392	468	58.0918	71.4441	62.9422	62.5146	62.2388	79.2759
PA39_270020	27	PA39_270020	CDS	18959	20260	-1		Signal transduction histidine kinase					1.08276	-0.114719	3.68542	0.413913	0.59145	1302	9.30041	10.5928	8.79508	9.32501	8.91455	12.0226
PA39_370009	37	PA39_370009	CDS	6230	6676	-1		Histone acetyltransferase HPA2 and related acetyltransferases					1.0826	-0.114498	5.26561	0.309502	0.485493	447	77.9486	84.6405	87.2906	83.5592	86.4978	95.5761
PA39_450034	45	PA39_450034	CDS	41088	42251	1		Twitching motility protein PilT					1.08259	-0.114484	8.61444	0.268433	0.440474	1164	290.278	343.643	346.277	329.866	326.326	386.61
PA39_150085	15	PA39_150085	CDS	99944	100201	-1		lipoprotein, putative					1.08245	-0.114296	6.0825	0.291659	0.466227	258	239.821	237.232	285.436	255.555	264.767	291.293
PA39_340042	34	PA39_340042	CDS	41546	42103	-1		Molybdenum cofactor biosynthesis protein MoaB					1.08236	-0.114177	3.52395	0.474164	0.649002	558	20.6509	19.9736	19.4854	14.6567	19.8732	28.0527
PA39_370003	37	PA39_370003	CDS	2285	3775	-1		Virulence associated gene hudA (PA0254), similarto UbiD					1.08222	-0.113998	5.79053	0.297579	0.472759	1491	32.4597	37.6252	37.858	37.2654	36.0469	41.3853
PA39_220056	22	PA39_220056	CDS	42619	43023	1		Predicted thioesterase					1.08219	-0.113949	4.54983	0.342679	0.519135	405	51.3107	54.8543	61.69	53.5027	59.3252	65.2358
exp_P36	18	exp_P36	sRNA	68659	68719	1							1.08209	-0.113815	3.46062	0.388207	0.564946	61	158.168	223.651	140.319	175.538	186.639	192.105
PA39_440033	44	PA39_440033	CDS	20182	20394	-1		hypothetical protein					1.08207	-0.113788	1.0554	0.570708	0.732513	213	9.53619	8.57504	8.86974	9.50013	11.1066	8.72949
PA39_020344	2	PA39_020344	CDS	346246	347343	-1		Chorismate mutase I (EC 5.4.99.5) / Prephenate dehydratase (EC 4.2.1.51)					1.08203	-0.11374	7.07861	0.276778	0.449121	1098	131.131	122.35	103.414	131.155	126.311	122.557
PA39_180080	18	PA39_180080	CDS	82149	83384	-1		Uncharacterized PLP-dependent aminotransferase YfdZ					1.08185	-0.113505	8.59836	0.271763	0.443818	1236	261.992	292.894	357.643	323.475	309.889	336.101
PA39_340038	34	PA39_340038	CDS	37805	38320	-1		FIG138517: Putative lipid carrier protein					1.08175	-0.113364	4.69483	0.313699	0.489342	516	52.4608	48.2555	44.1603	55.2287	51.4346	48.1857
PA39_040149	4	PA39_040149	CDS	159609	161498	-1		Topoisomerase IV subunit B (EC 5.99.1.-)					1.08165	-0.11323	7.95246	0.275165	0.447248	1890	127.54	122.476	130.52	142.084	123.722	139.288
PA39_190030	19	PA39_190030	CDS	30860	31966	-1		Alanine racemase (EC 5.1.1.1)					1.0816	-0.113161	7.07112	0.278913	0.451368	1107	110.093	114.486	128.312	129.784	124.282	120.857
PA39_040179	4	PA39_040179	CDS	194439	195728	-1		Acyl-CoA dehydrogenases					1.08153	-0.113072	5.70068	0.303508	0.47892	1290	40.6969	37.6797	38.5263	41.1764	39.0273	44.2806
PA39_190004	19	PA39_190004	CDS	1393	1533	1		Lipoprotein LppL-related protein					1.08131	-0.112776	5.70145	0.307176	0.482752	141	340.197	314.063	416.735	345.626	385.371	407.88
PA39_050167	5	PA39_050167	CDS	175741	176664	-1		Hydrolases of the alpha/beta superfamily					1.08126	-0.112712	4.48185	0.33658	0.512816	924	21.4755	25.2535	23.4091	23.0859	26.1629	25.2242
PA39_040049	4	PA39_040049	CDS	54066	54368	1		Urease gamma subunit (EC 3.5.1.5)					1.08123	-0.112674	2.12249	0.513723	0.683559	303	13.1495	13.0402	14.7608	14.4697	14.1513	14.9847
PA39_080020	8	PA39_080020	CDS	11055	11324	1		hmga2e, putative					1.08103	-0.112406	5.65264	0.294619	0.469206	270	191.402	177.954	169.933	207.974	190.845	175.848
PA39_160031	16	PA39_160031	CDS	29717	30691	-1		Cobalt-zinc-cadmium resistance protein CzcD					1.08076	-0.112051	6.868	0.287056	0.460677	975	103.163	116.643	128.798	113.975	132.995	122.673
exp_sRNA645	3	exp_sRNA645	sRNA	145296	146284	1							1.0807	-0.111965	4.96814	0.322712	0.498248	989	30.9255	29.6995	31.0711	31.884	32.7408	32.9229
PA39_120061	12	PA39_120061	CDS	78891	79922	-1		Ferric siderophore transport system, periplasmicbinding protein TonB					1.08054	-0.111757	7.49498	0.280738	0.452653	1032	178.919	192.48	136.665	182.925	195.781	159.725
PA39_050156	5	PA39_050156	CDS	165115	166035	-1		Protein-export membrane protein SecF (TC 3.A.5.1.1)					1.08045	-0.111639	7.37618	0.284752	0.457483	921	185.469	168.568	169.421	185.472	186.547	184.656
PA39_090143	9	PA39_090143	CDS	147017	147853	-1		FIG00953635: hypothetical protein					1.08039	-0.111559	7.26398	0.284549	0.457282	837	170.854	192.655	170.808	195.322	186.985	184.28
PA39_070211	7	PA39_070211	CDS	203329	204375	-1		FIG00954311: hypothetical protein					1.08031	-0.111451	5.79214	0.301334	0.476521	1047	48.8365	51.4447	53.3969	56.1286	53.5221	53.6078
PA39_670009	67	PA39_670009	CDS	10427	10750	1		tRNA 2-thiouridine synthesizing protein E (EC 2.8.1.-)					1.08029	-0.111417	5.25523	0.322726	0.498248	324	110.675	121.029	110.909	120.745	110.892	131.993
PA39_210030	21	PA39_210030	CDS	26152	26730	1		1-acyl-sn-glycerol-3-phosphate acyltransferase					1.08027	-0.111396	4.31824	0.34897	0.525525	579	30.3588	30.7086	38.6894	37.133	32.6868	36.2959
PA39_040137	4	PA39_040137	CDS	143594	145105	1		Predicted signal transduction protein					1.08026	-0.111377	6.81026	0.290806	0.46529	1512	61.8219	75.4379	78.974	78.347	71.3858	79.5047
PA39_020183	2	PA39_020183	CDS	185807	186697	-1		2-hydroxy-3-oxopropionate reductase (EC 1.1.1.60)					1.0801	-0.111163	4.78554	0.3346	0.510333	891	32.398	29.6612	27.5649	31.3219	31.3635	32.6616
PA39_850001	85	PA39_850001	CDS	303	977	1		Ribonuclease T (EC 3.1.13.-)					1.07995	-0.110965	6.48992	0.297989	0.472895	675	134.141	117.679	134.518	138.774	128.142	144.202
PA39_020346	2	PA39_020346	CDS	348514	350754	-1		Cyclohexadienyl dehydrogenase (EC 1.3.1.12)(EC 1.3.1.43) / 5-Enolpyruvylshikimate-3-phosphate synthase (EC 2.5.1.19) # TyrAc/AroF, NAD-specific					1.07986	-0.110838	7.99017	0.285532	0.45861	2241	121.473	111.077	96.8465	115.165	115.56	119.555
PA39_240019	24	PA39_240019	CDS	22104	22880	-1		Hydroxyacylglutathione hydrolase (EC 3.1.2.6)					1.07956	-0.110439	5.88857	0.311638	0.487767	777	74.8557	72.4875	74.1351	69.339	83.5381	82.1977
PA39_400021	40	PA39_400021	CDS	20285	21538	-1		Tryptophan-specific transport protein					1.07953	-0.110398	6.05366	0.304433	0.479992	1254	47.0983	49.938	56.9734	52.5784	55.7705	55.0001
PA39_010265	1	PA39_010265	CDS	293558	294031	-1		Uncharacterized ABC transporter, periplasmic component YrbD					1.07945	-0.1103	5.97364	0.305607	0.481063	474	129.299	126.217	129.416	138.21	133.196	137.479
PA39_020379	2	PA39_020379	CDS	384260	385219	-1		tRNA-dihydrouridine synthase C (EC 1.-.-.-)					1.07935	-0.110164	5.04141	0.327541	0.502982	960	33.3652	33.8195	32.331	36.2724	33.4218	36.0345
PA39_150083	15	PA39_150083	CDS	97901	99235	1		Formiminoglutamic iminohydrolase (EC 3.5.3.13)					1.07934	-0.110149	6.09521	0.30859	0.484323	1335	47.8689	55.48	45.7765	53.6197	46.7382	57.7848
PA39_070139	7	PA39_070139	CDS	132154	133005	1		Mobile element protein					1.07932	-0.110124	4.16729	0.374511	0.551196	852	18.6139	21.7876	20.862	19.594	21.7794	23.3971
PA39_460018	46	PA39_460018	CDS	14894	15832	-1		Malonyl CoA-acyl carrier protein transacylase (EC 2.3.1.39)					1.07891	-0.109575	6.597	0.29849	0.473348	939	99.1726	108.253	92.4692	104.068	111.64	102.002
PA39_580001_part	58	PA39_580001_part	pCDS	1	177	-1		FIG00956017: hypothetical protein					1.0789	-0.109564	2.64565	0.412121	0.589177	177	30.4549	33.6951	36.5957	37.1552	40.9321	30.782
PA39_160016	16	PA39_160016	CDS	15962	16522	1		Transcriptional regulator, TetR family					1.07886	-0.109512	8.40855	0.289448	0.463625	561	596.37	639.924	527.141	588.993	650.2	629.352
PA39_430001	43	PA39_430001	CDS	247	1563	-1		L-Proline/Glycine betaine transporter ProP					1.07864	-0.10921	7.0209	0.299496	0.474513	1317	97.2242	104.467	85.339	93.2124	106.093	104.869
PA39_020347	2	PA39_020347	CDS	350754	351443	-1		Cytidylate kinase (EC 2.7.4.14)					1.07845	-0.108954	6.63927	0.304863	0.48028	690	141.471	141.322	137.35	147.121	141.75	156.923
PA39_580016	58	PA39_580016	CDS	15101	15691	1		Transcriptional regulator, TetR family					1.07835	-0.10882	4.51656	0.364658	0.540683	591	35.4926	38.6628	38.4258	36.0937	39.7787	43.1683
PA39_270040	27	PA39_270040	CDS	40451	41299	-1		FIG00964223: hypothetical protein					1.07833	-0.108795	6.02426	0.311775	0.487767	849	70.6239	70.555	81.6538	81.7316	74.1896	80.4729
PA39_220015	22	PA39_220015	CDS	9674	10643	1		Enoyl-CoA hydratase (EC 4.2.1.17)					1.07826	-0.108705	5.12611	0.333545	0.508989	970	34.1891	36.8525	33.5876	35.7247	37.0404	38.1149
PA39_150026	15	PA39_150026	CDS	33653	34921	-1		NADP-dependent malic enzyme (EC 1.1.1.40)					1.07823	-0.10866	8.06623	0.294141	0.468699	1269	204.112	199.33	210.95	230.55	200.987	220.092
PA39_030193	3	PA39_030193	CDS	210266	211462	1		Membrane-bound lytic murein transglycosylase B precursor (EC 3.2.1.-)					1.0782	-0.108625	5.62581	0.315512	0.491095	1197	38.6048	39.9221	41.2941	39.5859	47.5562	39.8457
PA39_080068	8	PA39_080068	CDS	90688	91083	-1		Gfa-like protein					1.07816	-0.108568	6.24827	0.307841	0.483408	396	172.325	190.988	195.41	195.241	201.436	194.914
PA39_370055	37	PA39_370055	CDS	52750	53862	-1		Putrescine transport ATP-binding protein PotA (TC 3.A.1.11.1)					1.07792	-0.108246	4.41271	0.353645	0.529968	1113	19.1974	19.4916	16.7319	17.8021	22.1851	18.8428
PA39_650004	65	PA39_650004	CDS	3610	4539	-1		Peptide chain release factor RF-3					1.07787	-0.108183	6.15631	0.318345	0.494188	930	69.387	73.2678	80.6779	70.5334	80.1288	85.8319
PA39_180073	18	PA39_180073	CDS	74959	76131	-1		Valine--pyruvate aminotransferase (EC 2.6.1.66)					1.07778	-0.108069	6.64629	0.313715	0.489342	1173	75.7258	84.1154	89.1428	80.7916	80.798	102.224
PA39_010240	1	PA39_010240	CDS	269641	270246	-1		Septum formation protein Maf					1.07775	-0.108024	5.12143	0.33857	0.514602	606	60.7197	57.8811	48.0998	58.2961	57.2152	61.3657
PA39_200013	20	PA39_200013	CDS	7513	8235	-1		UDP-2,3-diacylglucosamine hydrolase (EC 3.6.1.-)					1.07774	-0.108015	6.3154	0.319182	0.494829	723	97.9514	111.774	111.509	97.8412	112.784	129.306
PA39_100129	10	PA39_100129	CDS	143863	144289	-1		Phosphatidate cytidylyltransferase (EC 2.7.7.41)					1.07765	-0.107892	5.53951	0.315173	0.490829	427	115.173	105.889	94.5395	120.646	113.403	101.369
PA39_120046	12	PA39_120046	CDS	63311	63934	1		Phosphoserine phosphatase (EC 3.1.3.3)					1.07748	-0.107663	6.22641	0.312178	0.487987	624	107.795	121.503	120.117	129.848	115.868	124.181
PA39_080154	8	PA39_080154	CDS	178307	179012	1		hypothetical protein					1.07746	-0.107635	6.78594	0.31053	0.486714	706	157.298	167.369	130.523	143.668	166.705	171.679
PA39_070075	7	PA39_070075	CDS	73540	74064	-1	PA0514 (nirL)	Heme d1 biosynthesis protein NirL	Denitrification (anaerobic respiration)	PA0519 (nirS)-PA0509 (nirN)			1.07738	-0.107529	5.79369	0.321545	0.4977	525	104.016	114.666	88.7895	109.367	105.049	111.192
PA39_130065	13	PA39_130065	CDS	68201	68893	-1		Ribosomal small subunit pseudouridine synthase A(EC 4.2.1.70)					1.07734	-0.107479	4.36541	0.360545	0.536864	693	27.7885	30.4979	27.9853	32.2412	28.2698	31.0115
PA39_150053	15	PA39_150053	CDS	61189	61650	1		FIG00953500: hypothetical protein					1.07729	-0.107408	5.41795	0.330679	0.506197	462	81.4208	90.122	97.7259	103.476	81.9292	99.8671
PA39_380051	38	PA39_380051	CDS	52715	53623	1		iron-chelator utilization protein					1.07725	-0.107354	4.2685	0.395105	0.571566	909	21.7869	21.0775	18.7479	18.2726	22.3656	24.356
PA39_310035	31	PA39_310035	CDS	41449	42393	1		Putative transcriptional regulator LYSR-type					1.07714	-0.1072	7.65885	0.302948	0.47824	945	206.056	221.561	195.433	208.241	229.295	221.561
PA39_200032	20	PA39_200032	CDS	28857	29330	1	PA1776 (sigX)	DNA-directed RNA polymerase specialized sigma subunit, sigma24-like	Transcriptional regulation		Upregulated in PAO1 grown in low shear modelled microgravity vs normal gravity control in LB medium; Crabbé et al., 2010	Hfq	1.07708	-0.107132	8.84687	0.29781	0.472788	474	972.505	890.437	962.035	1001.8	1077.89	908.709
PA39_030125	3	PA39_030125	CDS	140566	141723	-1		Multidrug resistance protein D					1.07706	-0.107097	2.07631	0.573501	0.734483	1158	3.17081	3.28331	3.96217	3.7133	3.31975	3.9582
PA39_400023	40	PA39_400023	CDS	23558	24973	-1		Pyruvate carboxyl transferase subunit A (EC 6.4.1.1)					1.07702	-0.107042	8.62101	0.298524	0.473348	1416	253.818	272.825	283.671	313.675	273.942	268.549
PA39_290067	29	PA39_290067	CDS	61484	62806	-1		Ribosomal protein S12p Asp88 (E. coli) methylthiotransferase					1.07672	-0.106641	5.6417	0.318843	0.494648	1323	38.5303	36.5145	34.4179	43.8457	36.7686	35.5933
PA39_070210	7	PA39_070210	CDS	202468	203268	-1		Oxidoreductase, short chain dehydrogenase/reductase family					1.07646	-0.10629	5.38433	0.338633	0.514602	801	49.7903	53.237	48.7127	52.4197	52.1467	55.9817
PA39_150014	15	PA39_150014	CDS	16431	17864	-1		Glutamate synthase [NADPH] small chain (EC 1.4.1.13)					1.07643	-0.106251	7.5349	0.308139	0.483745	1434	143.036	121.443	111.152	139.347	123.575	135.755
PA39_160038	16	PA39_160038	CDS	36523	38574	-1		Protease II (EC 3.4.21.83)					1.0764	-0.106217	5.89397	0.325621	0.501296	2052	26.2125	29.3006	28.8984	31.0218	27.4889	30.7874
PA39_180013	18	PA39_180013	CDS	10636	12069	1		Sensory histidine kinase QseC					1.07636	-0.106166	4.63127	0.366907	0.543052	1434	15.1725	18.7416	16.4281	15.9338	18.3532	18.8164
PA39_070069	7	PA39_070069	CDS	67116	68894	1		probable acyl-CoA dehydrogenase					1.07633	-0.106116	9.17565	0.30237	0.477641	1779	310.056	310.962	325.962	355.264	311.92	334.702
PA39_080162	8	PA39_080162	CDS	188055	188945	1		Permeases of the drug/metabolite transporter (DMT) superfamily					1.07631	-0.106091	6.13672	0.321289	0.497436	891	77.4658	85.302	67.2029	80.4339	81.4788	81.29
PA39_150062	15	PA39_150062	CDS	71126	72025	-1		Glutamate Aspartate periplasmic binding protein precursor GltI (TC 3.A.1.3.4)					1.07626	-0.10603	4.38583	0.350921	0.527053	900	19.7045	22.8621	24.7617	26.6056	22.5892	22.3414
PA39_090051	9	PA39_090051	CDS	56270	56917	-1		transcriptional regulator, GntR family					1.07613	-0.105848	4.772	0.377796	0.554633	648	38.3986	40.2664	44.2088	40.4654	38.6755	50.4483
PA39_670011	67	PA39_670011	CDS	11064	11423	1		tRNA 5-methylaminomethyl-2-thiouridine synthase TusC					1.07612	-0.105833	5.83213	0.333422	0.508934	360	131.182	168.256	162.686	152.467	158.535	176.569
PA39_290015	29	PA39_290015	CDS	9569	9955	1		Crossover junction endodeoxyribonuclease RuvC (EC 3.1.22.4)					1.07601	-0.105692	5.90335	0.330157	0.505934	387	140.703	154.302	155.62	161.656	146.519	168.385
PA39_060057	6	PA39_060057	CDS	62984	64129	-1		probable fimbrial protein					1.07557	-0.105103	5.09498	0.36036	0.536726	1146	26.1775	33.8599	27.0499	25.6031	32.642	33.431
PA39_060080	6	PA39_060080	CDS	84745	85203	1		lipoprotein, putative					1.0755	-0.105006	3.69674	0.460781	0.63571	459	27.8283	29.8039	24.6961	24.6144	26.7366	34.7627
PA39_510003	51	PA39_510003	CDS	1783	1989	-1		Organosulfonate ABC transporter ATP-binding protein					1.07543	-0.104907	1.58839	0.593785	0.747944	207	13.5867	16.0265	11.5482	12.2194	16.4285	14.8316
[truncated: 3,891 more rows]
