# Supplementary material for: Effect of Shear Stress on Pseudomonas aeruginosa Isolated from the Cystic Fibrosis Lung
Source: mBio. 2016 Aug 2;7(4):e00813-16. doi: 10.1128/mBio.00813-16 (PMC4981712; doi:10.1128/mBio.00813-16)
Supplement: Table S2 — Analysis of the relative proportions of COG-functional classes that were represented among differentially expressed genes. [file mbo004162926sd2.xlsx]

## Sheet: Sheet1
	total size	All		Up + down			Down (LS vs HS)			Up (LS vs HS)
COG	COG description	class_size	Expected %	select_size	Observed %	hypgergeometric	select_size2	Observed %3	hypgergeometric4	select_size5	Observed %6	hypgergeometric7
C	Energy production and conversion	298	0.0738721	16	0.104575	0.0567358	6	0.09375	0.190813	10	0.11236	0.0613768
D	Cell cycle control, cell division, chromosome partitioning	33	0.00818047	1	0.00653595	0.357982	0	0	1	1	0.011236	0.164093
E	Amino acid transport and metabolism	414	0.102628	13	0.0849673	0.717711	9	0.140625	0.115023	4	0.0449438	0.959199
F	Nucleotide transport and metabolism	103	0.025533	11	0.0718954	0.000443479	5	0.078125	0.00541213	6	0.0674157	0.007146
G	Carbohydrate transport and metabolism	157	0.0389192	8	0.0522876	0.139831	5	0.078125	0.0368637	3	0.0337079	0.458575
H	Coenzyme transport and metabolism	169	0.0418939	4	0.0261438	0.777355	0	0	1	4	0.0449438	0.316431
I	Lipid transport and metabolism	155	0.0384234	3	0.0196078	0.848128	2	0.03125	0.448858	1	0.011236	0.86358
J	Translation, ribosomal structure and biogenesis	196	0.048587	23	0.150327	2.00094e-07	4	0.0625	0.198202	19	0.213483	4.261e-09
K	Transcription	182	0.0451165	10	0.0653595	0.0828583	3	0.046875	0.326649	7	0.0786517	0.0460036
L	Replication, recombination and repair	143	0.0354487	3	0.0196078	0.800039	2	0.03125	0.397429	1	0.011236	0.8312
M	Cell wall/membrane/envelope biogenesis	205	0.050818	5	0.0326797	0.799734	2	0.03125	0.639615	3	0.0337079	0.671003
N	Cell motility	33	0.00818047	0	0	1	0	0	1	0	0	1
O	Posttranslational modification, protein turnover, chaperones	189	0.0468518	5	0.0326797	0.731659	1	0.015625	0.810085	4	0.0449438	0.405333
P	Inorganic ion transport and metabolism	266	0.0659395	7	0.0457516	0.802045	1	0.015625	0.931404	6	0.0674157	0.371436
Q	Secondary metabolites biosynthesis, transport and catabolism	86	0.0213188	1	0.00653595	0.845092	1	0.015625	0.398148	0	0	1
R	General function prediction only	520	0.128904	17	0.111111	0.700674	8	0.125	0.444697	9	0.101124	0.728155
S	Function unknown	557	0.138076	17	0.111111	0.80507	9	0.140625	0.388865	8	0.0898876	0.884079
T	Signal transduction mechanisms	153	0.0379276	5	0.0326797	0.527243	3	0.046875	0.223585	2	0.0224719	0.663659
U	Intracellular trafficking, secretion, and vesicular transport	89	0.0220625	4	0.0261438	0.247604	3	0.046875	0.051616	1	0.011236	0.589931
V	Defense mechanisms	66	0.0163609	0	0	1	0	0	1	0	0	1
	total size	4034		153			64			89

## Sheet: Sheet2
A	RNA processing and modification
B	Chromatin structure and dynamics
C	Energy production and conversion
D	Cell cycle control, cell division, chromosome partitioning
E	Amino acid transport and metabolism
F	Nucleotide transport and metabolism
G	Carbohydrate transport and metabolism
H	Coenzyme transport and metabolism
I	Lipid transport and metabolism
J	Translation, ribosomal structure and biogenesis
K	Transcription
L	Replication, recombination and repair
M	Cell wall/membrane/envelope biogenesis
N	Cell motility
O	Posttranslational modification, protein turnover, chaperones
P	Inorganic ion transport and metabolism
Q	Secondary metabolites biosynthesis, transport and catabolism
R	General function prediction only
S	Function unknown
T	Signal transduction mechanisms
U	Intracellular trafficking, secretion, and vesicular transport
V	Defense mechanisms
W	Extracellular structures
Y	Nuclear structure
Z	Cytoskeleton
