# Supplementary material for: Effect of Shear Stress on Pseudomonas aeruginosa Isolated from the Cystic Fibrosis Lung
Source: mBio. 2016 Aug 2;7(4):e00813-16. doi: 10.1128/mBio.00813-16 (PMC4981712; doi:10.1128/mBio.00813-16)
Supplement: Table S5 — Genes that are differentially expressed in P. aeruginosa CF_PA39 and P. aeruginosa PAO1 during growth under LS versus HS conditions. [file mbo004162926sd5.xlsx]

## Sheet: Blad1
Gene	Product	Function	Operon	LS vs HS (Fold change)	LSSMG vs NG (Fold change)
PA0527 (dnr)	Nitric oxide -responding transcriptional regulator Dnr (Crp/Fnr family)	Transcriptional regulation; Denitrification (anaerobic respiration)	PA0527 (dnr)-PA0526	1.59638	1.75
PA0579 (rpsU)	SSU ribosomal protein S21p	Translation, ribosomal structure and biogenesis	PA0579 (rpsU)-PA0578	2.17277	2.27
PA0835 (pta)	Phosphate acetyltransferase (EC 2.3.1.8)	Energy production and conversion	PA0836 (ackA)-PA0835	-1.5125	2.25
PA3001	NADPH-dependent glyceraldehyde-3-phosphate dehydrogenase (EC 1.2.1.13)	Carbohydrate transport and metabolism; Energy production and conversion		1.58396	2.49
PA3162 (rpsA)	SSU ribosomal protein S1p	Translation, ribosomal structure and biogenesis		1.56341	2.29
PA3531 (bfrB)	Bacterioferritin	Iron metabolism		1.68691	3.31
PA3584 (glpD)	glycerol-3-phosphate dehydrogenase	Glycerol metabolism; Energy production and conversion		2.29063	5.61
PA4249 (rpsH)	SSU ribosomal protein S8p (S15Ae)	Translation, ribosomal structure and biogenesis	PA4249 (rpsH)-PA4242 (rpmJ)	1.49992	1.85
PA4268 (rpsL)	SSU ribosomal protein S12p (S23e)	Translation, ribosomal structure and biogenesis		1.54229	2.4
PA4432 (rpsI)	SSU ribosomal protein S9p (S16e)	Translation, ribosomal structure and biogenesis	PA4433 (rplM)-PA4432 (rpsI)	1.6829	1.8
PA4433 (rplM)	LSU ribosomal protein L13p (L13Ae)	Translation, ribosomal structure and biogenesis	PA4433 (rplM)-PA4432 (rpsI)	1.68517	2.33
PA4563 (rpsT)	SSU ribosomal protein S20p	Translation, ribosomal structure and biogenesis		1.8217	1.73
PA4568 (rplU)	LSU ribosomal protein L21p	Translation, ribosomal structure and biogenesis	PA4568 (rplU)-PA4567 (rpmA)	1.70566	2.19
PA5053 (hslV)	ATP-dependent protease HslV (EC 3.4.25.-)	Posttranslational modification, protein turnover, chaperones; Stress response	PA5053 (hslV)-PA5054 (hslU)	1.74189	3.67
PA5054 (hslU)	ATP-dependent hsl protease ATP-binding subunit HslU	Posttranslational modification, protein turnover, chaperones; Stress response	PA5053 (hslV)-PA5054 (hslU)	1.56254	1.82
PA5316 (rpmB)	LSU ribosomal protein L28p	Translation, ribosomal structure and biogenesis	PA5316 (rpmB)-PA5315 (rpmG)	1.59428	2.53
PA5438	Phosphogluconate repressor HexR, RpiR family	Transcriptional regulation		1.72026	1.51
PA5570 (rpmH)	LSU ribosomal protein L34p	Translation, ribosomal structure and biogenesis	PA5570 (rpmH)-PA5569 (rnpA)	1.60376	2.17
